# Supplementary material for: Aqueous synthesis of highly functional, hydrophobic, and chemically recyclable cellulose nanomaterials through oxime ligation
Source: Nat Commun. 2022 Nov 14;13:6924. doi: 10.1038/s41467-022-34697-5 (PMC9663568; doi:10.1038/s41467-022-34697-5)
Supplement: Supplementary file 3 — Source Data [file 41467_2022_34697_MOESM3_ESM.zip]

Archive with 7 entries (7 files):
- Source data Fig. 6c..xlsx
- Source data file Fig. 2..xlsx
- Source data file Fig. 6a.xlsx
- Source data file Supplementary Fig. 3&4.xlsx
- Source data file Supplementary Fig. 37.xlsx
- Source data file Supplementary Fig. 5.xlsx
- Source data file Table 1..xlsx
