# Supplementary material for: Aqueous synthesis of highly functional, hydrophobic, and chemically recyclable cellulose nanomaterials through oxime ligation
Source: Nat Commun. 2022 Nov 14;13:6924. doi: 10.1038/s41467-022-34697-5 (PMC9663568; doi:10.1038/s41467-022-34697-5)
Supplement: Supplementary file 3 — Source Data [file 41467_2022_34697_MOESM3_ESM.zip › Source data Fig. 6c..xlsx]

## Sheet: Blad1
	DA-CNF-2h		Bn-ON-DA-CNF-2h		Bn-ON-DA-CNF-4.5h		DA-CNF-defunctionalized
Stress	Strain	Stress	Strain	Stress	Strain	Stress	Strain
-0.64	0.9601	0	0.10491	-0.094	0.05411	0	0.66054
-0.64	0.95536	0.002	0.10834	0	0.00917	-0.004	0.57268
-0.62	0.94368	0.02	0.12739	0.022	0.33358	0.006	0.83852
-0.6	0.96708	0.039	0.13281	0.051	0.87108	0.039	1.71232
-0.583	0.96302	0.057	0.16056	0.068	1.18914	0.056	2.21264
-0.566	0.9479	0.074	0.25097	0.085	1.52656	0.073	2.6754
-0.549	0.97253	0.091	0.45749	0.101	1.81542	0.089	3.11466
-0.532	0.95705	0.107	1.0977	0.118	2.18976	0.106	3.61589
-0.516	0.95345	0.124	2.31966	0.136	2.52803	0.123	4.1511
-0.499	0.96936	0.141	3.60427	0.152	2.87293	0.14	4.70255
-0.483	0.96078	0.157	4.76573	0.169	3.21834	0.157	5.23815
-0.466	0.95037	0.173	5.96181	0.185	3.54578	0.174	5.81786
-0.45	0.95101	0.19	7.17416	0.202	3.88654	0.191	6.32163
-0.433	0.94915	0.207	8.45762	0.219	4.26304	0.207	6.88543
-0.417	0.94321	0.223	9.68024	0.236	4.59554	0.224	7.50047
-0.401	0.93919	0.24	10.8572	0.252	4.91636	0.241	8.08087
-0.384	0.9563	0.257	12.0496	0.268	5.26155	0.258	8.69411
-0.367	0.95438	0.274	13.3657	0.285	5.59679	0.274	9.31009
-0.35	0.91921	0.29	14.5738	0.302	5.95094	0.29	9.91223
-0.333	0.94006	0.307	15.7328	0.319	6.31776	0.307	10.5654
-0.316	0.93967	0.323	16.9078	0.335	6.65797	0.324	11.2181
-0.299	0.91481	0.34	18.0737	0.351	6.98687	0.341	11.8343
-0.283	0.94376	0.357	19.3242	0.368	7.33865	0.356	12.4733
-0.266	0.93538	0.373	20.4668	0.385	7.67462	0.373	13.0885
-0.25	0.92912	0.39	21.6552	0.403	8.05116	0.389	13.7932
-0.234	0.93403	0.407	22.8308	0.419	8.37681	0.406	14.4473
-0.216	0.94005	0.424	24.076	0.436	8.71353	0.423	15.1715
-0.199	0.94499	0.44	25.2232	0.453	9.03677	0.439	15.8578
-0.183	0.93628	0.456	26.3992	0.469	9.36233	0.455	16.5106
-0.167	0.95226	0.473	27.5026	0.486	9.68532	0.473	17.2672
-0.15	0.97712	0.49	28.7486	0.503	10.018	0.489	17.9396
-0.133	0.97837	0.507	29.9242	0.519	10.3302	0.506	18.6077
-0.116	1.01879	0.524	31.064	0.536	10.6539	0.522	19.3004
-0.1	1.06844	0.54	32.2164	0.552	10.9534	0.539	20.0326
-0.083	1.14002	0.557	33.3822	0.57	11.2894	0.556	20.7083
-0.066	1.27634	0.573	34.4508	0.586	11.5984	0.572	21.4627
-0.049	1.46166	0.59	35.5596	0.602	11.9009	0.589	22.1905
-0.033	1.70378	0.607	36.6749	0.619	12.2012	0.606	22.9212
-0.016	2.08437	0.624	37.8237	0.636	12.5078	0.623	23.6334
0	2.5926	0.641	38.9778	0.652	12.8138	0.639	24.3521
0.017	3.23435	0.657	40.0345	0.67	13.141	0.656	25.1503
0.033	4.03512	0.674	41.0784	0.686	13.4341	0.674	25.9201
0.049	4.97017	0.691	42.082	0.702	13.7202	0.691	26.6692
0.067	6.05157	0.707	43.0842	0.719	14.0219	0.707	27.4308
0.084	7.25864	0.724	43.9959	0.736	14.3432	0.724	28.1681
0.101	8.51152	0.741	44.8863	0.753	14.6487	0.741	28.9927
0.117	9.79676	0.757	45.6245	0.769	14.9345	0.758	29.7118
0.134	11.1833	0.773	46.4216	0.786	15.2147	0.774	30.4726
0.151	12.6105	0.79	47.148	0.803	15.5126	0.791	31.2389
0.167	14.0703	0.806	47.895	0.819	15.79	0.806	31.9207
0.184	15.5821	0.823	48.6377	0.835	16.0681	0.823	32.7107
0.201	17.1691	0.84	49.4554	0.852	16.3678	0.841	33.4616
0.217	18.7439	0.856	50.2503	0.869	16.6763	0.858	34.2257
0.234	20.2872	0.873	51.1441	0.885	16.953	0.874	34.9522
0.251	21.8828	0.89	52.0311	0.902	17.2442	0.891	35.6784
0.268	23.4236	0.907	52.9538	0.918	17.5062	0.907	36.3964
0.284	24.9103	0.924	53.9304	0.935	17.7964	0.923	37.0826
0.301	26.4435	0.941	54.8046	0.952	18.0614	0.94	37.7595
0.317	27.9588	0.958	55.7273	0.968	18.3346	0.956	38.4832
0.334	29.4115	0.974	56.5991	0.985	18.6296	0.973	39.1898
0.351	30.8897	0.991	57.4928	1.001	18.8998	0.99	39.8226
0.368	32.3773	1.007	58.3956	1.018	19.1799	1.006	40.5084
0.384	33.7828	1.024	59.3396	1.035	19.4445	1.023	41.2077
0.401	35.1123	1.04	60.1878	1.051	19.7411	1.04	41.893
0.418	36.4473	1.057	61.1223	1.068	20.0183	1.057	42.5669
0.434	37.677	1.074	62.0558	1.085	20.3022	1.072	43.1175
0.45	38.867	1.091	62.9526	1.101	20.5757	1.089	43.757
0.467	40.0507	1.107	63.8683	1.118	20.849	1.106	44.4596
0.484	41.2591	1.124	64.7603	1.135	21.1402	1.123	45.0417
0.501	42.3372	1.14	65.6138	1.152	21.4131	1.139	45.7286
0.517	43.1621	1.157	66.5519	1.168	21.6678	1.156	46.3308
0.534	43.3546	1.174	67.4731	1.185	21.9475	1.173	46.9427
0.551	42.4038	1.19	68.3835	1.202	22.2383	1.189	47.5362
0.567	42.7633	1.207	69.3171	1.219	22.5294	1.206	48.1391
0.583	43.7662	1.224	70.2108	1.236	22.7957	1.224	48.7803
0.6	44.9735	1.241	71.1532	1.253	23.0541	1.241	49.3424
0.617	46.2581	1.257	72.03	1.269	23.3157	1.258	49.8775
0.634	47.6066	1.274	72.9771	1.286	23.5934	1.274	50.4013
0.65	48.8734	1.29	73.8442	1.303	23.8495	1.29	50.8663
0.667	50.1437	1.307	74.7864	1.318	24.0843	1.308	51.4241
0.683	51.4366	1.323	75.7191	1.334	24.329	1.324	51.9382
0.7	52.7761	1.34	76.7006	1.351	24.5886	1.341	52.4276
0.716	54.1084	1.357	77.6224	1.368	24.8548	1.358	52.9232
0.733	55.5119	1.374	78.5663	1.384	25.0941	1.373	53.3299
0.75	56.8989	1.39	79.4874	1.401	25.3417	1.391	53.8737
0.767	58.2905	1.406	80.3828	1.417	25.553	1.407	54.2858
0.784	59.6978	1.423	81.2998	1.434	25.8269	1.423	54.6413
0.8	61.0553	1.44	82.1997	1.451	26.0531	1.439	54.9783
0.817	62.475	1.457	83.133	1.468	26.2895	1.455	55.3927
0.834	63.8461	1.473	84.1059	1.485	26.525	1.472	55.7912
0.85	65.1993	1.491	85.1062	1.501	26.7624	1.489	56.1598
0.867	66.582	1.508	85.9923	1.518	26.9847	1.506	56.4955
0.883	67.9489	1.524	86.8557	1.535	27.2181	1.522	56.8805
0.9	69.3611	1.541	87.7492	1.552	27.4839	1.539	57.3703
0.918	70.7798	1.557	88.6076	1.568	27.7072	1.556	57.7961
0.934	72.1077	1.573	89.3978	1.585	27.9452	1.573	58.2579
0.951	73.5296	1.589	90.2541	1.602	28.1668	1.589	58.6669
0.967	74.8487	1.606	91.0983	1.619	28.3776	1.606	59.1197
0.983	76.3008	1.623	92.0547	1.635	28.6029	1.623	59.5846
1	77.7278	1.64	93.0013	1.653	28.8632	1.639	60.0616
1.017	79.1802	1.657	93.8752	1.669	29.0584	1.656	60.5399
1.034	80.5981	1.674	94.7934	1.686	29.2623	1.673	60.974
1.051	82.1013	1.69	95.6262	1.703	29.4863	1.689	61.4557
1.068	83.5154	1.708	96.5314	1.719	29.7131	1.706	61.9816
1.084	84.9102	1.724	97.3376	1.736	29.9274	1.723	62.4473
1.101	86.3509	1.741	98.156	1.752	30.1604	1.74	62.9825
1.117	87.6998	1.757	98.9295	1.768	30.3584	1.758	63.5668
1.133	89.1009	1.774	99.7145	1.784	30.5654	1.774	64.0281
1.15	90.5641	1.791	100.49	1.802	30.8447	1.79	64.4216
1.167	91.9721	1.807	101.242	1.818	31.0725	1.807	64.9773
1.184	93.4176	1.824	102.013	1.835	31.3188	1.824	65.4153
1.201	94.9135	1.84	102.724	1.853	31.5895	1.841	65.8928
1.218	96.2933	1.857	103.493	1.869	31.8016	1.857	66.3072
1.234	97.7214	1.874	104.205	1.886	32.0652	1.874	66.7178
1.25	99.0826	1.89	104.942	1.903	32.331	1.889	67.136
1.267	100.519	1.907	105.672	1.92	32.5819	1.906	67.5881
1.284	101.87	1.924	106.38	1.936	32.8404	1.923	68.0449
1.3	103.273	1.94	106.974	1.953	33.093	1.94	68.4866
1.317	104.659	1.957	107.652	1.969	33.3318	1.957	68.9695
1.334	106.057	1.973	108.3	1.985	33.5619	1.974	69.4301
1.35	107.376	1.99	108.957	2.002	33.8249	1.989	69.7753
1.367	108.759	2.006	109.547	2.019	34.1142	2.006	70.1695
1.384	110.132	2.023	110.157	2.036	34.3496	2.024	70.7239
1.401	111.518	2.039	110.793	2.052	34.6149	2.041	71.2621
1.417	112.872	2.057	111.421	2.069	34.8649	2.058	71.7913
1.434	114.202	2.074	112.039	2.085	35.1159	2.074	72.3937
1.45	115.493	2.091	112.561	2.102	35.3909	2.09	72.9335
1.467	116.903	2.107	113.121	2.118	35.6334	2.108	73.6122
1.484	118.332	2.124	113.648	2.134	35.8774	2.124	74.1324
1.501	119.639	2.141	114.157	2.151	36.1454	2.14	74.6796
1.517	120.976	2.157	114.665	2.169	36.4066	2.157	75.2834
1.534	122.251	2.174	115.221	2.186	36.6975	2.173	75.8555
1.551	123.587	2.19	115.697	2.203	36.9558	2.191	76.4738
1.567	124.84	2.207	116.169	2.219	37.2157	2.208	77.0738
1.584	126.129	2.223	116.619	2.236	37.4586	2.224	77.5891
1.6	127.352	2.24	117.073	2.252	37.7072	2.24	78.0815
1.617	128.618	2.257	117.478	2.27	37.997	2.257	78.6599
1.633	129.886	2.274	117.909	2.286	38.2324	2.274	79.1703
1.65	131.172	2.291	118.336	2.303	38.4804	2.291	79.632
1.667	132.44	2.307	118.762	2.319	38.7482	2.308	80.1564
1.684	133.818	2.323	119.161	2.335	38.9807	2.324	80.6808
1.701	135.02	2.34	119.527	2.352	39.2519	2.341	81.21
1.718	136.297	2.357	119.918	2.369	39.5061	2.357	81.7056
1.734	137.494	2.373	120.298	2.386	39.7724	2.374	82.3153
1.751	138.75	2.39	120.664	2.402	40.0255	2.391	82.8629
1.768	139.919	2.407	121.012	2.418	40.243	2.407	83.3449
1.784	141.129	2.424	121.326	2.435	40.5358	2.424	83.8711
1.801	142.332	2.44	121.627	2.451	40.7906	2.44	84.3652
1.817	143.498	2.457	121.902	2.468	41.0468	2.457	84.8701
1.834	144.703	2.473	122.164	2.484	41.311	2.474	85.4032
1.85	145.805	2.49	122.546	2.501	41.5607	2.491	85.8826
1.867	146.936	2.507	122.851	2.518	41.8447	2.506	86.3132
1.883	148.058	2.523	123.149	2.535	42.1054	2.523	86.7611
1.901	149.285	2.54	123.437	2.552	42.3618	2.539	87.179
1.917	150.411	2.557	123.712	2.57	42.6308	2.556	87.6801
1.934	151.525	2.574	123.999	2.586	42.8629	2.573	88.1646
1.951	152.592	2.59	124.206	2.602	43.1198	2.589	88.6742
1.967	153.673	2.607	124.479	2.619	43.3781	2.606	89.116
1.984	154.676	2.623	124.771	2.636	43.6255	2.623	89.5792
2	155.704	2.64	125.081	2.653	43.8842	2.639	90.0567
2.017	156.694	2.657	125.323	2.669	44.124	2.656	90.5372
2.034	157.706	2.674	125.612	2.686	44.3603	2.674	90.9904
2.051	158.726	2.69	125.848	2.702	44.6084	2.691	91.4434
2.068	159.69	2.707	126.088	2.719	44.8616	2.707	91.8281
2.084	160.637	2.723	126.274	2.736	45.1219	2.724	92.317
2.101	161.603	2.74	126.524	2.752	45.3616	2.741	92.7607
2.117	162.53	2.756	126.73	2.769	45.586	2.758	93.1256
2.134	163.41	2.774	127.002	2.785	45.8321	2.774	93.5285
2.15	164.298	2.791	127.235	2.801	46.0762	2.791	93.841
2.167	165.186	2.807	127.45	2.818	46.3163	2.807	94.1443
2.184	166.076	2.824	127.628	2.834	46.5683	2.824	94.5835
2.2	166.864	2.84	127.825	2.851	46.7919	2.841	95.0077
2.217	167.699	2.857	128.025	2.868	47.069	2.857	95.3665
2.234	168.471	2.873	128.186	2.885	47.3243	2.873	95.7577
2.25	169.254	2.89	128.387	2.901	47.575	2.889	96.1408
2.266	170.04	2.906	128.55	2.918	47.8225	2.906	96.5415
2.283	170.86	2.924	128.782	2.936	48.0756	2.923	96.9668
2.3	171.577	2.94	128.894	2.952	48.3268	2.939	97.338
2.317	172.373	2.957	129.14	2.969	48.5649	2.956	97.7198
2.334	173.088	2.974	129.282	2.986	48.8217	2.973	98.1909
2.351	173.737	2.991	129.448	3.003	49.0741	2.989	98.5576
2.367	174.374	3.007	129.599	3.02	49.317	3.006	98.9326
2.384	175.039	3.024	129.742	3.035	49.5174	3.023	99.3049
2.4	175.62	3.04	129.896	3.052	49.7897	3.041	99.7084
2.417	176.269	3.057	130.049	3.07	50.0474	3.057	99.991
2.433	176.874	3.074	130.233	3.086	50.2625	3.073	100.317
2.45	177.512	3.09	130.346	3.103	50.5182	3.09	100.658
2.467	178.148	3.107	130.481	3.119	50.7465	3.107	101.049
2.483	178.75	3.124	130.573	3.135	50.9748	3.124	101.455
2.5	179.381	3.141	130.728	3.152	51.2057	3.141	101.819
2.517	179.948	3.157	130.862	3.168	51.4452	3.157	102.102
2.534	180.592	3.173	131.024	3.185	51.6707	3.174	102.508
2.551	181.167	3.19	131.149	3.201	51.8904	3.191	102.906
2.568	181.728	3.207	131.313	3.218	52.1435	3.208	103.261
2.584	182.215	3.224	131.444	3.235	52.389	3.224	103.567
2.601	182.773	3.241	131.613	3.252	52.6367	3.24	103.893
2.617	183.229	3.257	131.73	3.269	52.8932	3.257	104.254
2.634	183.703	3.274	131.891	3.286	53.1357	3.273	104.554
2.651	184.151	3.29	131.98	3.303	53.363	3.29	104.853
2.668	184.605	3.307	132.094	3.318	53.5942	3.306	105.126
2.684	184.954	3.324	132.209	3.336	53.8496	3.323	105.502
2.701	185.365	3.34	132.303	3.353	54.09	3.339	105.881
2.717	185.65	3.357	132.407	3.37	54.3435	3.356	106.139
2.734	185.991	3.373	132.545	3.386	54.5541	3.373	106.352
2.751	186.325	3.39	132.709	3.402	54.7823	3.39	106.665
2.767	186.608	3.407	132.837	3.42	55.0366	3.407	106.991
2.783	186.991	3.424	132.968	3.436	55.2531	3.423	107.242
2.8	187.381	3.441	133.091	3.453	55.4862	3.44	107.597
2.817	187.715	3.457	133.21	3.47	55.7214	3.457	107.958
2.833	188.044	3.474	133.317	3.486	55.933	3.474	108.287
2.85	188.409	3.491	133.437	3.502	56.154	3.491	108.584
2.867	188.717	3.507	133.525	3.519	56.3813	3.508	108.912
2.884	189.108	3.524	133.611	3.535	56.5998	3.524	109.236
2.901	189.429	3.54	133.688	3.551	56.8111	3.541	109.581
2.918	189.773	3.557	133.816	3.567	57.0212	3.558	109.847
2.933	189.993	3.574	133.912	3.584	57.2475	3.574	110.09
2.95	190.324	3.591	134.019	3.601	57.4877	3.591	110.317
2.967	190.639	3.607	134.1	3.618	57.7129	3.606	110.59
2.983	190.963	3.624	134.203	3.635	57.9331	3.623	110.869
3	191.291	3.641	134.268	3.652	58.1633	3.64	111.147
3.018	191.679	3.657	134.322	3.668	58.3781	3.656	111.453
3.034	191.976	3.673	134.38	3.684	58.6011	3.672	111.71
3.05	192.17	3.69	134.488	3.702	58.836	3.69	112.055
3.066	192.407	3.706	134.613	3.719	59.0446	3.706	112.309
3.083	192.739	3.723	134.752	3.735	59.2612	3.723	112.583
3.1	193.022	3.74	134.901	3.751	59.4631	3.739	112.847
3.117	193.313	3.756	135.006	3.769	59.6929	3.756	113.131
3.134	193.608	3.774	135.164	3.786	59.919	3.772	113.304
3.15	193.874	3.791	135.286	3.802	60.1404	3.789	113.549
3.167	194.131	3.807	135.385	3.819	60.3561	3.806	113.804
3.183	194.357	3.823	135.437	3.836	60.5657	3.823	114.053
3.201	194.691	3.84	135.625	3.852	60.7572	3.84	114.336
3.217	194.973	3.857	135.73	3.868	60.957	3.856	114.513
3.234	195.242	3.873	135.798	3.885	61.1537	3.874	114.86
3.251	195.467	3.889	135.882	3.902	61.3802	3.891	115.171
3.267	195.685	3.907	136.059	3.919	61.5889	3.907	115.368
3.283	195.838	3.924	136.209	3.935	61.777	3.924	115.61
3.3	196.072	3.941	136.336	3.952	61.9804	3.941	115.898
3.317	196.305	3.957	136.467	3.969	62.1932	3.956	116.071
3.334	196.497	3.974	136.553	3.986	62.3897	3.974	116.401
3.351	196.707	3.99	136.636	4.003	62.5869	3.99	116.622
3.368	196.946	4.006	136.749	4.019	62.7827	4.007	116.893
3.384	197.103	4.023	136.889	4.035	62.953	4.024	117.131
3.401	197.322	4.039	137.029	4.052	63.1438	4.039	117.319
3.417	197.508	4.057	137.246	4.068	63.3447	4.057	117.616
3.434	197.702	4.073	137.401	4.085	63.5439	4.074	117.886
3.45	197.889	4.09	137.537	4.101	63.7204	4.091	118.121
3.467	198.032	4.107	137.726	4.118	63.9466	4.108	118.365
3.484	198.268	4.124	137.906	4.135	64.1433	4.124	118.564
3.501	198.436	4.141	137.972	4.152	64.3329	4.14	118.721
3.518	198.65	4.157	138.045	4.168	64.5175	4.157	118.943
3.534	198.837	4.173	138.147	4.184	64.7159	4.174	119.18
3.55	199.024	4.19	138.286	4.201	64.8919	4.19	119.402
3.567	199.216	4.207	138.433	4.218	65.0884	4.207	119.525
3.584	199.466	4.224	138.545	4.234	65.2538	4.222	119.648
3.601	199.629	4.241	138.684	4.251	65.4506	4.239	119.868
3.618	199.777	4.257	138.757	4.268	65.6394	4.256	120.06
3.634	199.92	4.274	138.903	4.284	65.8211	4.273	120.255
3.651	200.102	4.291	138.943	4.301	66.0124	4.289	120.463
3.667	200.188	4.307	139.021	4.319	66.2173	4.306	120.643
3.684	200.328	4.323	139.065	4.336	66.414	4.323	120.925
3.7	200.442	4.34	139.127	4.353	66.5997	4.34	121.216
3.717	200.635	4.357	139.232	4.37	66.7839	4.357	121.447
3.734	200.805	4.373	139.319	4.385	66.9159	4.374	121.622
3.75	200.942	4.39	139.427	4.402	67.1016	4.39	121.79
3.767	201.13	4.407	139.518	4.419	67.2952	4.407	122.044
3.784	201.269	4.424	139.668	4.436	67.4686	4.424	122.306
3.8	201.409	4.441	139.772	4.453	67.633	4.441	122.567
3.817	201.538	4.457	139.852	4.469	67.7816	4.458	122.741
3.834	201.704	4.474	139.903	4.486	67.9873	4.474	122.947
3.85	201.778	4.491	140.022	4.503	68.1546	4.49	123.148
3.867	201.941	4.507	140.071	4.519	68.3141	4.507	123.309
3.884	202.118	4.524	140.142	4.536	68.4881	4.524	123.525
3.9	202.311	4.54	140.227	4.552	68.639	4.541	123.761
3.917	202.464	4.557	140.277	4.569	68.7979	4.557	123.971
3.934	202.589	4.573	140.37	4.585	68.9564	4.573	124.097
3.95	202.715	4.59	140.436	4.601	69.1144	4.591	124.33
3.967	202.933	4.606	140.494	4.618	69.2883	4.608	124.519
3.983	203.063	4.624	140.63	4.634	69.4394	4.624	124.632
4.001	203.29	4.641	140.764	4.651	69.5892	4.641	124.834
4.018	203.479	4.657	140.793	4.668	69.7611	4.658	125.011
4.034	203.573	4.674	140.91	4.685	69.9145	4.673	125.043
4.04	195.081	4.69	140.992	4.702	70.0959	4.69	125.205
4.04	187.869	4.707	141.095	4.72	70.2334	4.706	125.338
4.041	179.113	4.724	141.155	4.736	70.3714	4.723	125.512
4.041	169.218	4.74	141.25	4.752	70.5246	4.739	125.682
4.041	158.516	4.757	141.263	4.769	70.6884	4.755	125.773
4.042	147.288	4.773	141.318	4.786	70.8153	4.773	126.032
4.042	135.777	4.79	141.409	4.803	70.954	4.789	126.168
4.043	124.198	4.807	141.498	4.818	71.0692	4.807	126.362
4.043	118.441	4.824	141.565	4.835	71.2133	4.824	126.55
		4.84	141.59	4.853	71.3742	4.841	126.63
		4.857	141.668	4.869	71.4843	4.856	126.771
		4.873	141.723	4.886	71.6211	4.873	126.917
		4.89	141.854	4.902	71.7591	4.89	127.138
		4.907	141.957	4.919	71.898	4.907	127.321
		4.924	142.045	4.936	72.0263	4.924	127.459
		4.94	142.05	4.953	72.1498	4.94	127.582
		4.956	142.144	4.969	72.2747	4.958	127.797
		4.973	142.211	4.986	72.3883	4.974	127.962
		4.99	142.357	5.002	72.5025	4.991	128.108
		5.007	142.437	5.019	72.6234	5.008	128.27
		5.024	142.576	5.036	72.7387	5.024	128.354
		5.04	142.654	5.053	72.8428	5.041	128.548
		5.057	142.801	5.07	72.9561	5.057	128.692
		5.074	142.865	5.086	73.0651	5.074	128.741
		5.091	142.933	5.103	73.1762	5.09	128.852
		5.107	143.035	5.12	73.2927	5.106	128.919
		5.124	143.109	5.136	73.3888	5.122	129.078
		5.141	143.155	5.153	73.484	5.14	129.256
		5.157	143.219	5.169	73.5834	5.157	129.409
		5.173	143.302	5.186	73.6767	5.174	129.556
		5.19	143.355	5.203	73.7811	5.191	129.69
		5.207	143.454	5.22	73.8858	5.207	129.818
		5.223	143.516	5.236	73.9687	5.224	129.992
		5.24	143.616	5.253	74.0585	5.241	130.175
		5.257	143.668	5.269	74.1386	5.258	130.286
		5.274	143.753	5.286	74.2338	5.274	130.408
		5.29	143.812	5.302	74.3216	5.289	130.426
		5.307	143.87	5.319	74.4176	5.306	130.612
		5.323	143.968	5.335	74.4913	5.323	130.758
		5.34	144.076	5.351	74.5712	5.339	130.834
		5.357	144.184	5.368	74.6466	5.356	130.969
		5.373	144.265	5.384	74.739	5.372	131.083
		5.39	144.379	5.401	74.8343	5.389	131.26
		5.407	144.454	5.418	74.9216	5.406	131.373
		5.424	144.549	5.435	75.0079	5.423	131.511
		5.44	144.609	5.451	75.0856	5.439	131.659
		5.457	144.687	5.468	75.169	5.456	131.805
		5.473	144.749	5.485	75.2635	5.472	131.925
		5.49	144.832	5.501	75.3304	5.489	132.14
		5.506	144.898	5.518	75.4135	5.507	132.31
		5.523	145.048	5.534	75.4918	5.524	132.482
		5.54	145.145	5.552	75.5808	5.541	132.662
		5.557	145.273	5.569	75.6666	5.557	132.749
		5.574	145.384	5.586	75.7324	5.573	132.842
		5.591	145.482	5.602	75.7845	5.59	132.985
		5.607	145.528	5.618	75.8636	5.608	133.146
		5.624	145.584	5.634	75.9274	5.624	133.254
		5.641	145.766	5.651	76.0007	5.64	133.323
		5.657	145.85	5.668	76.0646	5.657	133.448
		5.674	145.98	5.685	76.1423	5.675	133.68
		5.691	146.078	5.701	76.2063	5.691	133.782
		5.707	146.117	5.718	76.2709	5.708	133.901
		5.724	146.152	5.735	76.3442	5.723	133.939
		5.741	146.206	5.751	76.4025	5.739	134.045
		5.757	146.227	5.768	76.4734	5.757	134.193
		5.774	146.255	5.785	76.5512	5.774	134.343
		5.791	146.33	5.802	76.6207	5.79	134.46
		5.806	146.342	5.818	76.6481	5.807	134.59
		5.823	146.399	5.835	76.703	5.823	134.675
		5.84	146.484	5.852	76.7786	5.84	134.797
		5.856	146.572	5.869	76.8362	5.857	134.953
		5.873	146.658	5.886	76.888	5.874	135.072
		5.89	146.767	5.901	76.9279	5.891	135.203
		5.906	146.85	5.919	76.9894	5.907	135.278
		5.924	146.984	5.936	77.0533	5.923	135.31
		5.94	147.017	5.953	77.1024	5.94	135.426
		5.957	147.141	5.969	77.1438	5.957	135.605
		5.973	147.213	5.985	77.189	5.974	135.72
		5.99	147.36	6.002	77.2351	5.991	135.838
		6.007	147.454	6.019	77.2741	6.006	135.817
		6.023	147.583	6.036	77.3139	6.024	136.033
		6.04	147.682	6.052	77.3535	6.041	136.183
		6.057	147.815	6.068	77.3788	6.058	136.279
		6.074	147.964	6.084	77.4083	6.074	136.407
		6.091	148.083	6.101	77.4588	6.09	136.492
		6.107	148.179	6.118	77.5045	6.107	136.578
		6.124	148.26	6.135	77.5354	6.123	136.665
		6.14	148.338	6.151	77.5705	6.14	136.788
		6.157	148.413	6.168	77.608	6.157	136.914
		6.173	148.504	6.184	77.6367	6.174	137.02
		6.19	148.577	6.202	77.6859	6.19	137.117
		6.207	148.707	6.218	77.7257	6.207	137.241
		6.224	148.789	6.235	77.7446	6.224	137.392
		6.241	148.864	6.251	77.7924	6.241	137.527
		6.257	148.885	6.269	77.832	6.258	137.621
		6.274	149.002	6.286	77.8593	6.274	137.682
		6.29	149.043	6.302	77.8938	6.29	137.762
		6.307	149.152	6.319	77.9169	6.307	137.856
		6.324	149.23	6.335	77.9323	6.323	137.958
		6.34	149.276	6.352	77.9576	6.34	138.044
		6.357	149.397	6.369	77.9899	6.356	138.126
		6.374	149.435	6.386	78.0043	6.373	138.265
		6.39	149.524	6.403	78.0299	6.391	138.431
		6.407	149.577	6.419	78.0396	6.408	138.532
		6.424	149.64	6.434	78.0377	6.424	138.585
		6.44	149.693	6.451	78.0686	6.44	138.67
		6.457	149.778	6.468	78.091	6.457	138.767
		6.473	149.79	6.486	78.1226	6.473	138.862
		6.49	149.875	6.503	78.135	6.491	138.979
		6.507	149.915	6.519	78.1496	6.507	139.083
		6.523	150.009	6.536	78.1697	6.524	139.196
		6.54	150.036	6.553	78.1861	6.539	139.218
		6.557	150.139	6.57	78.1917	6.556	139.349
		6.574	150.221	6.586	78.2059	6.573	139.496
		6.59	150.285	6.602	78.1856	6.591	139.653
		6.607	150.36	6.62	78.2134	6.608	139.766
		6.623	150.391	6.636	78.2187	6.624	139.821
		6.641	150.537	6.653	78.2235	6.641	139.864
		6.657	150.585	6.669	78.2171	6.657	139.947
		6.674	150.69	6.685	78.2098	6.674	139.995
		6.69	150.753	6.701	78.2097	6.691	140.063
		6.707	150.824	6.718	78.2122	6.708	140.151
		6.723	150.852	6.734	78.2225	6.723	140.229
		6.74	150.888	6.751	78.2219	6.741	140.398
		6.757	150.921	6.768	78.2157	6.758	140.495
		6.774	151.022	6.784	78.2087	6.774	140.615
		6.791	151.123	6.801	78.2244	6.79	140.641
		6.807	151.181	6.819	78.2307	6.806	140.727
		6.824	151.227	6.836	78.2471	6.824	140.853
		6.84	151.3	6.853	78.2411	6.84	140.928
		6.857	151.359	6.869	78.243	6.857	141.072
		6.873	151.438	6.886	78.2294	6.874	141.094
		6.89	151.489	6.903	78.2346	6.89	141.174
		6.907	151.604	6.92	78.2261	6.906	141.224
		6.924	151.704	6.936	78.2205	6.923	141.368
		6.941	151.767	6.953	78.225	6.941	141.47
		6.958	151.849	6.97	78.2151	6.958	141.537
		6.974	151.906	6.986	78.2116	6.974	141.608
		6.991	151.972	7.003	78.2037	6.991	141.707
		7.007	152.014	7.019	78.1867	7.008	141.778
		7.024	152.039	7.034	78.1586	7.024	141.808
		7.04	152.048	7.051	78.1582	7.041	141.86
		7.057	152.115	7.068	78.161	7.057	141.898
		7.073	152.141	7.085	78.1611	7.073	141.928
		7.089	152.132	7.101	78.1484	7.089	141.986
		7.106	152.208	7.118	78.1501	7.106	142.08
		7.123	152.324	7.134	78.1317	7.123	142.16
		7.14	152.453	7.151	78.1545	7.139	142.241
		7.157	152.566	7.168	78.1422	7.156	142.395
		7.173	152.684	7.185	78.1374	7.173	142.487
		7.19	152.813	7.201	78.1352	7.189	142.591
		7.207	152.96	7.218	78.1371	7.207	142.736
		7.224	153.056	7.235	78.1432	7.224	142.844
		7.241	153.116	7.252	78.1571	7.241	142.962
		7.257	153.144	7.27	78.1692	7.257	143.041
		7.274	153.191	7.286	78.1574	7.274	143.163
		7.29	153.193	7.303	78.1451	7.291	143.264
		7.306	153.273	7.319	78.1441	7.308	143.341
		7.323	153.35	7.336	78.1408	7.324	143.456
		7.34	153.502	7.353	78.148	7.341	143.556
		7.357	153.611	7.369	78.131	7.357	143.644
		7.373	153.716	7.386	78.1243	7.374	143.739
		7.391	153.836	7.402	78.0945	7.391	143.841
		7.407	153.906	7.418	78.0945	7.407	143.976
		7.424	154.011	7.434	78.073	7.423	144.016
		7.44	154.067	7.451	78.0682	7.439	144.071
		7.457	154.192	7.468	78.0686	7.456	144.182
		7.473	154.25	7.484	78.0547	7.473	144.261
		7.49	154.339	7.501	78.0784	7.489	144.354
		7.507	154.402	7.518	78.0719	7.506	144.415
		7.524	154.488	7.535	78.0812	7.522	144.501
		7.54	154.571	7.552	78.0694	7.539	144.577
		7.557	154.617	7.568	78.0697	7.556	144.667
		7.573	154.668	7.585	78.0708	7.572	144.737
		7.59	154.768	7.601	78.0491	7.589	144.806
		7.606	154.837	7.618	78.0607	7.596	134.108
		7.624	154.991	7.635	78.0681	7.597	124.562
		7.641	155.102	7.652	78.0589	7.597	113.389
		7.657	155.147	7.669	78.0704	7.598	101.315
		7.674	155.286	7.685	78.055	7.598	88.9317
		7.69	155.369	7.702	78.0571	7.598	84.8174
		7.707	155.483	7.72	78.0626
		7.723	155.529	7.736	78.0568
		7.74	155.562	7.752	78.0563
		7.756	155.6	7.769	78.0486
		7.774	155.663	7.786	78.045
		7.791	155.783	7.802	78.0389
		7.807	155.856	7.819	78.0409
		7.824	155.959	7.835	78.0234
		7.84	156.048	7.851	77.9998
		7.857	156.129	7.868	78.0034
		7.874	156.222	7.885	78.0117
		7.891	156.282	7.902	78.0212
		7.907	156.323	7.918	78.0031
		7.924	156.402	7.935	78.0012
		7.94	156.434	7.952	78.0016
		7.957	156.51	7.968	77.9762
		7.973	156.547	7.985	77.9658
		7.99	156.605	8.001	77.9639
		8.006	156.653	8.018	77.9521
		8.023	156.7	8.035	77.9379
		8.04	156.755	8.051	77.9409
		8.057	156.838	8.069	77.9524
		8.073	156.894	8.086	77.9509
		8.09	156.948	8.102	77.9275
		8.106	156.998	8.118	77.9196
		8.123	157.097	8.135	77.9182
		8.141	157.2	8.152	77.9214
		8.157	157.218	8.17	77.9328
		8.174	157.311	8.186	77.909
		8.19	157.402	8.202	77.8987
		8.207	157.535	8.219	77.8986
		8.223	157.579	8.236	77.9034
		8.24	157.658	8.253	77.8928
		8.257	157.71	8.269	77.8777
		8.274	157.813	8.286	77.8649
		8.29	157.835	8.303	77.8637
		8.306	157.893	8.319	77.8351
		8.322	157.956	8.335	77.8206
		8.339	151.242	8.352	77.8186
		8.339	142.284	8.369	77.8208
		8.339	134.96	8.386	77.8039
		8.34	126.888	8.403	77.8055
		8.34	118.303	8.419	77.7971
		8.341	109.414	8.436	77.7947
		8.341	100.396	8.452	77.7705
		8.341	91.402	8.469	77.7509
				8.485	77.7318
				8.501	77.7179
				8.518	77.7077
				8.534	77.6935
				8.551	77.6773
				8.568	77.6775
				8.585	77.6753
				8.602	77.6629
				8.619	77.6667
				8.636	77.6593
				8.653	77.66
				8.668	77.6336
				8.686	77.6352
				8.703	77.6421
				8.72	77.6493
				8.736	77.6292
				8.753	77.6158
				8.769	77.6039
				8.786	77.6151
				8.803	77.5992
				8.819	77.5774
				8.836	77.5765
				8.853	77.555
				8.869	77.5416
				8.886	77.531
				8.903	77.5228
				8.919	77.4797
				8.935	77.4737
				8.952	77.4724
				8.969	77.458
				8.986	77.4547
				9.003	77.4509
				9.019	77.4257
				9.035	77.4115
				9.052	77.4158
				9.069	77.4095
				9.086	77.4031
				9.103	77.4078
				9.119	77.3876
				9.136	77.3913
				9.153	77.3935
				9.169	77.3824
				9.186	77.3676
				9.202	77.3529
				9.219	77.3468
				9.235	77.3367
				9.251	77.3176
				9.268	77.3165
				9.284	77.2922
				9.301	77.2983
				9.318	77.2902
				9.335	77.2784
				9.352	77.2825
				9.367	77.2567
				9.384	77.2661
				9.402	77.2612
				9.418	77.2687
				9.435	77.2554
				9.452	77.2591
				9.468	77.2583
				9.485	77.2571
				9.502	77.2721
				9.519	77.2856
				9.536	77.2801
				9.552	77.2776
				9.568	77.2727
				9.584	77.2568
				9.601	77.2515
				9.618	77.264
				9.634	77.2624
				9.651	77.2698
				9.669	77.2864
				9.686	77.2925
				9.703	77.2865
				9.72	77.2894
				9.736	77.2735
				9.752	77.2513
				9.769	77.2521
				9.785	77.2386
				9.801	77.2178
				9.818	77.2249
				9.834	77.2236
				9.851	77.2287
				9.868	77.2219
				9.884	77.2411
				9.901	77.246
				9.917	77.236
				9.934	77.266
				9.951	77.275
				9.968	77.28
				9.984	77.2905
				10.001	77.3158
				10.018	77.3327
				10.035	77.3608
				10.052	77.3725
				10.069	77.4066
				10.086	77.4176
				10.102	77.4216
				10.119	77.4467
				10.136	77.448
				10.153	77.4686
				10.169	77.4752
				10.186	77.4742
				10.202	77.4778
				10.219	77.4916
				10.236	77.505
				10.253	77.5069
				10.269	77.5088
				10.285	77.4954
				10.302	77.502
				10.318	77.5042
				10.335	77.5038
				10.35	77.478
				10.368	77.5058
				10.385	77.509
				10.403	77.5312
				10.42	77.5354
				10.436	77.5262
				10.453	77.5178
				10.47	77.5273
				10.486	77.5183
				10.503	77.4987
				10.52	77.5105
				10.535	77.4725
				10.553	77.4837
				10.57	77.4901
				10.586	77.469
				10.603	77.4629
				10.62	77.4548
				10.636	77.4377
				10.653	77.4379
				10.67	77.431
				10.686	77.409
				10.702	77.3883
				10.719	77.3712
				10.736	77.38
				10.753	77.3761
				10.77	77.3679
				10.786	77.3597
				10.803	77.3465
				10.818	77.3268
				10.835	77.3273
				10.852	77.332
				10.869	77.326
				10.886	77.3243
				10.902	77.2967
				10.919	77.3022
				10.936	77.3038
				10.953	77.2878
				10.969	77.2801
				10.986	77.2675
				11.002	77.2457
				11.018	77.2233
				11.034	77.2013
				11.051	77.1998
				11.067	77.1838
				11.084	77.193
				11.101	77.1944
				11.118	77.1797
				11.134	77.1852
				11.151	77.1864
				11.168	77.1863
				11.184	77.1919
				11.201	77.2125
				11.218	77.205
				11.234	77.1965
				11.251	77.2164
				11.268	77.2307
				11.286	77.2353
				11.302	77.2304
				11.319	77.2515
				11.336	77.2489
				11.352	77.2486
				11.368	77.2338
				11.385	77.2502
				11.402	77.2579
				11.419	77.2768
				11.435	77.2784
				11.452	77.2716
				11.47	77.2998
				11.486	77.2982
				11.503	77.2887
				11.519	77.2883
				11.536	77.2876
				11.553	77.2885
				11.569	77.2956
				11.586	77.2937
				11.601	77.2731
				11.618	77.2779
				11.635	77.2912
				11.653	77.297
				11.669	77.2928
				11.686	77.2975
				11.702	77.2897
				11.719	77.2986
				11.736	77.3001
				11.753	77.3001
				11.769	77.3024
				11.786	77.3014
				11.802	77.2915
				11.819	77.3009
				11.836	77.3031
				11.853	77.2927
				11.87	77.2918
				11.885	77.2722
				11.903	77.2801
				11.92	77.2867
				11.936	77.2742
				11.953	77.2577
				11.969	77.2406
				11.986	77.2473
				12.003	77.2592
				12.019	77.2453
				12.035	77.2357
				12.051	77.2287
				12.068	77.2162
				12.084	77.2186
				12.101	77.2228
				12.118	77.2169
				12.134	77.2078
				12.151	77.207
				12.168	77.2218
				12.185	77.2209
				12.202	77.2184
				12.219	77.2296
				12.235	77.21
				12.251	77.2005
				12.268	77.1926
				12.285	77.1954
				12.301	77.1869
				12.317	77.1754
				12.335	77.1993
				12.353	77.2175
				12.369	77.2209
				12.386	77.2197
				12.402	77.2124
				12.419	77.2178
				12.436	77.2374
				12.453	77.2369
				12.47	77.2512
				12.486	77.2465
				12.502	77.238
				12.518	77.2399
				12.535	77.2538
				12.552	77.2613
				12.57	77.2808
				12.586	77.2701
				12.602	77.2592
				12.619	77.2776
				12.636	77.267
				12.653	77.2749
				12.669	77.278
				12.685	77.2682
				12.702	77.2662
				12.719	77.2895
				12.736	77.2856
				12.753	77.2871
				12.768	77.2764
				12.785	77.2884
				12.802	77.2915
				12.818	77.2859
				12.835	77.2978
				12.851	77.2908
				12.867	77.2901
				12.885	77.3179
				12.902	77.3227
				12.919	77.3363
				12.936	77.3381
				12.953	77.3261
				12.969	77.33
				12.986	77.3414
				13.003	77.3452
				13.019	77.3468
				13.035	77.3349
				13.052	77.3476
				13.07	77.36
				13.086	77.3531
				13.102	77.3512
				13.118	77.3335
				13.135	77.3555
				13.152	77.3495
				13.168	77.3582
				13.185	77.3581
				13.201	77.3592
				13.218	77.3533
				13.235	77.3671
				13.252	77.3727
				13.269	77.3818
				13.286	77.3946
				13.303	77.4055
				13.319	77.4003
				13.336	77.4021
				13.353	77.4238
				13.369	77.4243
				13.386	77.4241
				13.402	77.4101
				13.419	77.4287
				13.436	77.4313
				13.453	77.4324
				13.469	77.4228
				13.486	77.4167
				13.502	77.4177
				13.519	77.4258
				13.536	77.4153
				13.552	77.414
				13.568	77.4002
				13.585	77.4048
				13.602	77.4077
				13.619	77.4245
				13.636	77.4243
				13.653	77.4161
				13.669	77.4112
				13.684	77.3923
				13.701	77.3961
				13.718	77.3913
				13.734	77.3985
				13.751	77.4052
				13.768	77.4162
				13.785	77.4205
				13.802	77.4123
				13.818	77.4178
				13.835	77.4128
				13.851	77.4123
				13.868	77.4226
				13.885	77.4255
				13.901	77.4169
				13.918	77.4055
				13.934	77.4118
				13.952	77.4266
				13.968	77.4281
				13.986	77.4323
				14.003	77.4392
				14.019	77.4471
				14.036	77.4574
				14.052	77.4463
				14.07	77.4528
				14.086	77.4491
				14.101	77.4293
				14.119	77.4438
				14.136	77.4649
				14.153	77.4798
				14.169	77.4724
				14.185	77.4642
				14.202	77.4711
				14.219	77.4705
				14.236	77.4719
				14.252	77.4698
				14.268	77.4634
				14.285	77.4565
				14.302	77.4674
				14.319	77.4834
				14.336	77.4958
				14.353	77.4784
				14.369	77.4797
				14.386	77.4618
				14.402	77.4638
				14.419	77.4607
				14.436	77.453
				14.452	77.4462
				14.468	77.4237
				14.486	77.4322
				14.503	77.412
				14.519	77.4105
				14.536	77.378
				14.552	77.3598
				14.569	77.34
				14.585	77.289
				14.587	72.9726
				14.587	68.2464
				14.588	64.5058
				14.588	60.4459
				14.588	56.1765
				14.589	51.7919
				14.589	47.3739
				14.589	45.1751
