# Supplementary material for: Aqueous synthesis of highly functional, hydrophobic, and chemically recyclable cellulose nanomaterials through oxime ligation
Source: Nat Commun. 2022 Nov 14;13:6924. doi: 10.1038/s41467-022-34697-5 (PMC9663568; doi:10.1038/s41467-022-34697-5)
Supplement: Supplementary file 3 — Source Data [file 41467_2022_34697_MOESM3_ESM.zip › Source data file Fig. 2..xlsx]

## Sheet: Blad1
Time, h	Conversion, %	CI, %
0	0	--
0	0	--
0	0	82
1	12.5	63
2	22	53
3	27	52
4.5	35	34
7.5	48	0
23	64	0
