# Supplementary material for: Aqueous synthesis of highly functional, hydrophobic, and chemically recyclable cellulose nanomaterials through oxime ligation
Source: Nat Commun. 2022 Nov 14;13:6924. doi: 10.1038/s41467-022-34697-5 (PMC9663568; doi:10.1038/s41467-022-34697-5)
Supplement: Supplementary file 3 — Source Data [file 41467_2022_34697_MOESM3_ESM.zip › Source data file Fig. 6a.xlsx]

## Sheet: Blad1
	Transmittance, 600 nm	Transmittance, 300 nm
CNF(0.033 mm)	81	24
CNF(0.125 mm)	58	3
TEMPO-CNF (0.03 mm)*	88	70
DA-CNF (0.055mm)	89	57
Bn-ON-CNF (0.15 mm)	88	17
Me-ON-CNF (0.07 mm)	89	34
Allyl-ON-CNF (0.2 mm)	89	8
PFB-ON-CNF (0.16 mm)	88	12
