# Supplementary material for: Aqueous synthesis of highly functional, hydrophobic, and chemically recyclable cellulose nanomaterials through oxime ligation
Source: Nat Commun. 2022 Nov 14;13:6924. doi: 10.1038/s41467-022-34697-5 (PMC9663568; doi:10.1038/s41467-022-34697-5)
Supplement: Supplementary file 3 — Source Data [file 41467_2022_34697_MOESM3_ESM.zip › Source data file Supplementary Fig. 3&4.xlsx]

## Sheet: Blad1
Wavelength, nm	Bn-DA-CNF	Me-DA-CNF	PentafluoroBn-DA-CNF	Allyl-DA-CNF	DA-CNF	Holo-CNF	Wavelength, nm	Holo-CNF(0.125 mm)
nm	Transmittance, %	Transmittance, %	Transmittance, %	Transmittance, %	Transmittance, %	Transmittance, %	Transmittance, %	Transmittance, %
200	-35.907	-178.152	62.753	-62.384	324.391	--	200	23.114
200.1	-5.37	-87.218	22.169	-43.883	645.381	44.173	200.5	-7.458
200.2	41.273	999.899	12.041	-5.481	247.51	44.235	201	12.57
200.3	42.204	999.899	40.605	30.637	-64.828	54.424	201.5	-4.445
200.4	17.377	-10.963	27.126	-10.112	34.512	56.207	202	6.015
200.5	-68.562	4.848	10.344	-32.44	-238.911	-22.523	202.5	-3.542
200.6	-65.698	19.897	13.849	-60.551	999.899	-110.709	203	-7.416
200.7	21.997	660.663	38.246	-7.419	999.899	-9.296	203.5	3.78
200.8	29.308	420.508	56.233	74.983	104.915	30.058	204	5.064
200.9	-15.366	-229.581	59.459	1.353	32.092	38.908	204.5	7.895
201	19.54	-2.081	69.257	-28.34	211.842	58.54	205	1.048
201.1	79.774	-5.383	26.398	4.843	338.254	-35.112	205.5	1.312
201.2	31.799	4.846	13.24	2.744	430.765	-10.205	206	-2.342
201.3	-9.01	15.497	58.676	-23.659	346.451	27.945	206.5	1.242
201.4	9.001	-255.496	10.411	14.586	224.384	3.719	207	1.895
201.5	-8.366	-244.405	-22.366	24.011	475.383	4.01	207.5	6.48
201.6	-8.705	30.338	31.525	-2.621	-999.901	-63.107	208	0.352
201.7	23.08	17.116	42.809	22.856	-999.901	-52.899	208.5	8.003
201.8	40.154	17.155	56.348	13.858	855.852	21.861	209	2.19
201.9	30.545	49.922	29.112	25.4	759.404	0.606	209.5	4.826
202	-12.526	27.39	-23.389	-65.404	106.5	-47.783	210	2.193
202.1	-2.255	-20.299	-13.031	-199.379	712.386	-50.439	210.5	3.162
202.2	10.936	14.999	-0.693	-40.535	999.899	-1.395	211	2.301
202.3	-4.581	40.84	-18.785	50.638	396.805	0.391	211.5	4.411
202.4	8.148	-6.026	6.696	-3.708	-999.901	-26.564	212	3.101
202.5	-20.97	-41.191	22.665	-52.678	-999.901	-1.073	212.5	4.373
202.6	-49.474	-66.582	3.622	-69.461	76.884	6.386	213	2.85
202.7	-4.382	-94.07	-26.071	3.848	170.753	-1.819	213.5	1.991
202.8	25.548	-51.657	-81.454	24.989	190.891	28.65	214	2.031
202.9	39.629	-0.159	-31.554	27.292	205.58	26.831	214.5	2.507
203	-3.171	6.021	15.359	-0.65	238.47	21.754	215	2.301
203.1	-34.738	-3.864	9.529	-13.846	274.969	-4.156	215.5	2.641
203.2	-25.029	2.66	1.195	4.863	-45.969	13.062	216	2.994
203.3	-8.168	35.912	-2.57	-6.317	-8.609	10.216	216.5	4.137
203.4	2.563	32.735	28.352	-8.533	999.899	-15.579	217	3.932
203.5	7.265	55.814	50.241	-5.104	999.899	13.686	217.5	2.908
203.6	10.91	82.79	17.473	-35.785	66.83	17.328	218	2.315
203.7	11.115	79.645	2.003	-21.535	-198.293	7.181	218.5	1.627
203.8	11.667	66.817	29.172	-4.33	-294.414	-22.093	219	2.113
203.9	11.951	23.712	17.278	-23.618	40.488	-22.362	219.5	2.426
204	10.124	-6.01	10.965	-7.434	85.452	-5.017	220	2.914
204.1	-14.04	2.568	20.517	18.362	58.127	-5.006	220.5	2.122
204.2	-18.346	31.981	20.869	15.097	-211.79	7.135	221	1.755
204.3	-30.751	4.802	25.206	-4.781	-201.323	17.923	221.5	3.552
204.4	-32.043	5.62	27.383	14.786	93.855	22.005	222	2.803
204.5	-0.38	24.071	18.547	37.271	-42.21	17.227	222.5	2.222
204.6	4.848	25.497	-16.823	36.609	-311.157	16.605	223	2.571
204.7	-16.316	4.561	-20.331	10.603	-221.863	16.876	223.5	2.678
204.8	-8.179	-44.691	12.794	-7.051	284.552	15.823	224	1.915
204.9	18.381	-33.524	20.898	-9.238	298.788	14.146	224.5	2.318
205	23.347	-20.145	-9.206	-10.1	19.426	13.373	225	2.496
205.1	5.066	-22.665	-14.94	6.052	4.46	6.195	225.5	3.261
205.2	-26.123	-287.439	-7.608	-12.462	1.628	2.049	226	1.683
205.3	-10.693	-283.423	-14.54	-39.714	-67.609	-6.749	226.5	1.987
205.4	14.4	18.269	-5.923	-19.46	-143.016	-7.433	227	2.82
205.5	8.443	-90.155	4.561	11.937	160.138	6.461	227.5	2.605
205.6	9.781	-90.114	-1.53	4.533	247.85	0.282	228	2.432
205.7	-1.056	0.813	5.222	-0.61	40.018	-0.388	228.5	2.541
205.8	1.036	-5.669	19.176	4.37	-58.754	6.285	229	2.292
205.9	7.249	13.875	17.902	-11.026	-131.186	3.342	229.5	2.48
206	-0.815	-4.849	13.138	-10.733	-999.901	7.881	230	1.958
206.1	1.509	-7.114	9.654	2.6	-999.901	14.001	230.5	2.385
206.2	1.111	-5.148	3.54	6.004	-103.314	0.114	231	2.443
206.3	-0.685	4.002	-9.239	8.774	-103.926	4.514	231.5	1.959
206.4	-0.079	22.36	-3.008	5.312	-40.445	21.631	232	2.48
206.5	-5.142	-3.831	5.923	-5.911	-16.737	25.192	232.5	1.591
206.6	-9.181	-10.359	5.913	-10.664	-36.426	21.028	233	2.127
206.7	-7.451	7.991	10.414	-12.92	103.615	8.821	233.5	1.625
206.8	-10.49	4.082	17.058	1.732	322.353	15.602	234	1.839
206.9	-4.541	-16.817	6.546	-2.824	478.52	7.214	234.5	1.462
207	-5.537	-28.972	-5.589	-15.178	249.805	1.395	235	1.848
207.1	-0.682	4.724	-30.603	-6.477	-250.175	0.797	235.5	1.932
207.2	7.727	10.606	-33.881	1.312	999.899	-4.715	236	1.544
207.3	-4.155	10.464	-0.368	9.549	999.899	1.006	236.5	1.634
207.4	-2.763	24.469	10.701	6.259	-999.901	-6.297	237	1.898
207.5	-0.192	34.882	6.204	-1.692	-464.4	-8.301	237.5	1.917
207.6	-0.026	9.476	2.623	1.526	999.899	-0.551	238	1.561
207.7	-2.026	-2.431	3.16	4.297	-458.118	7.033	238.5	1.942
207.8	-4.781	2.39	13.866	7.956	-363.831	8.472	239	1.472
207.9	4.909	-37.035	25.798	6.714	371.007	5.775	239.5	1.732
208	4.741	-19.374	18.982	-1.64	633.733	7.123	240	1.295
208.1	-3.308	22.855	6.05	-1.636	-149.916	13.481	240.5	1.132
208.2	-1.872	-9.415	-2.036	5.418	-635.403	9.978	241	1.308
208.3	-0.357	-9.964	-6.995	6.07	-113.925	5.717	241.5	1.599
208.4	-2.87	24.226	-2.553	3.551	774.602	6.261	242	1.691
208.5	1.234	3.662	0.139	-5.392	999.899	1.956	242.5	1.607
208.6	-0.156	-12.456	0.96	-11.211	999.899	8.409	243	1.659
208.7	-5.711	11.444	7.544	-2.864	92.467	9.93	243.5	1.578
208.8	-4.948	1.399	12.694	-3.773	49.074	7.495	244	1.514
208.9	0.853	-10.643	8.307	-3.162	891.025	10.93	244.5	1.602
209	2.246	-1.462	3.844	8.205	999.899	3.894	245	1.338
209.1	2.373	-18.425	6.282	10.406	517.883	3.514	245.5	1.558
209.2	6.686	-18.967	6.058	2.554	451.651	7.108	246	1.276
209.3	5.913	7.965	5.066	-4.849	648.811	10.257	246.5	1.485
209.4	-3.122	-0.188	7.402	-3.392	407.315	12.622	247	1.486
209.5	-3.943	-10.762	8.051	-0.407	222.728	4.451	247.5	1.314
209.6	-0.093	2.548	4.613	-9.772	8.076	7.343	248	1.242
209.7	2.405	12.401	-2.179	-10.432	51.135	2.724	248.5	1.218
209.8	3.589	15.741	-2.545	3.175	129.881	-3.278	249	1.207
209.9	0.764	11.642	1.086	8.722	191.196	3.531	249.5	1.231
210	-0.757	-1.767	-0.389	3.111	163.863	9.37	250	1.021
210.1	2.972	-5.389	-10.971	2.356	44.862	10.446	250.5	1.378
210.2	1.195	5.183	-10.46	4.892	-10.422	5.602	251	1.393
210.3	2.942	12.814	4.175	5.759	-18.84	4.9	251.5	1.216
210.4	3.603	12.521	0.89	3.966	-93.967	6.49	252	0.987
210.5	-0.88	7.982	-10.57	4.103	30.588	8.589	252.5	1.041
210.6	5.829	5.585	-3.726	7.516	164.957	7.965	253	1.093
210.7	4.678	-5.641	4.439	2.464	190.03	5.711	253.5	1.021
210.8	3.531	-5.501	3.345	-0.531	242.534	7.701	254	1.367
210.9	3.918	11.624	1.569	-2.049	141.333	5.557	254.5	1.311
211	0.279	6.396	4.694	1.808	164.087	3.308	255	1.086
211.1	1.743	0.928	6.578	3.131	201.071	6.026	255.5	1.198
211.2	4.735	8.911	1.749	-2.38	238.657	10.976	256	1.141
211.3	0.644	2.985	2.966	1.237	893.396	7.993	256.5	1.401
211.4	-4.941	0.803	2.6	-1.276	-177.795	-3.88	257	1.096
211.5	0.371	-0.774	3.529	-5.367	-790.321	-0.206	257.5	1.157
211.6	4.897	-5.542	5.368	4.886	-183.485	8.057	258	1.155
211.7	1.517	3.705	4.062	9.093	-229.62	3.667	258.5	1.186
211.8	1.549	-0.16	2.727	-3.43	57.921	3.894	259	1.225
211.9	2.678	0.627	3.354	-10.809	81.813	4.393	259.5	1.163
212	-0.461	4.291	8.53	-1.03	136.833	3.294	260	1.251
212.1	-0.322	-6.989	7.455	5.443	-110.403	8.415	260.5	1.331
212.2	1.465	-1.23	-1.651	2.055	-239.435	4.228	261	1.314
212.3	2.412	3.969	0.169	2.837	12.164	-2.322	261.5	1.141
212.4	2.582	-1.402	6.337	2.788	311.714	0.978	262	1.205
212.5	2.509	4.758	3.149	0.523	140.985	3.452	262.5	1.44
212.6	4.337	5.798	0.859	-2.122	-32.877	5.11	263	1.102
212.7	1.366	-2.559	4.683	-0.99	84.996	6.677	263.5	1.208
212.8	-3.194	1.486	6.72	5.743	21.904	5.206	264	1.236
212.9	-2.954	5.806	3.186	-0.746	-60.442	2.534	264.5	1.297
213	0.531	2.853	-0.151	-9.543	-87.184	3.078	265	1.36
213.1	7.39	-1.996	1.421	-3.143	-17.29	4.019	265.5	1.457
213.2	3.68	3.532	2.458	-1.408	24.625	-1.262	266	1.295
213.3	2.084	10.849	3.178	1.956	8.824	-0.133	266.5	1.343
213.4	7.77	7.138	0.656	4.991	-35.838	2.951	267	1.466
213.5	8.011	1.445	-6.166	-1.212	-30.504	4.807	267.5	1.276
213.6	-2.229	-2.826	-5.321	-4.448	-4.655	6.839	268	1.283
213.7	-6.398	-6.154	2.725	-6.07	-9.267	4.312	268.5	1.335
213.8	-2.747	-13.165	5.76	-9.598	-13.641	5.727	269	1.395
213.9	-3.642	-5.841	2.139	-7.405	-7.945	7.146	269.5	1.366
214	2.359	2.019	-3.358	-3.033	10.831	3.702	270	1.205
214.1	8.621	1.181	-3.369	-0.169	29.124	3.09	270.5	1.231
214.2	5.82	2.045	-2.829	5.049	26.956	3.749	271	1.384
214.3	2.257	-1.161	-1.056	7.156	54.099	4.06	271.5	1.34
214.4	0.992	2.344	5.07	5.873	50.801	5.363	272	1.463
214.5	-0.62	3.23	5.791	1.857	-11.893	7.144	272.5	1.396
214.6	-1.491	-0.815	2.76	-1.52	-33.185	4.683	273	1.375
214.7	-0.8	-4.723	1.485	2.255	24.329	5.447	273.5	1.532
214.8	0.186	-2.678	0.032	3.584	-52.6	5.894	274	1.218
214.9	-3.059	3.296	-2.148	1.37	-70.331	3.133	274.5	1.567
215	-0.661	3.908	-0.325	0.343	-5.566	2.989	275	1.268
215.1	1.169	-2.18	0.882	-3.265	-3.793	0.786	275.5	1.434
215.2	-1.823	-5.832	0.706	-2.847	35.156	4.761	276	1.485
215.3	-2.39	-1.382	2.113	-2.536	1.096	8.118	276.5	1.476
215.4	-2.023	-3.102	6.001	-1.566	0.375	4.61	277	1.381
215.5	-3.268	-1.459	6.004	5.022	31.857	2.87	277.5	1.44
215.6	-4.436	4.991	2.669	5.145	-73.434	4.053	278	1.431
215.7	-1.489	7.591	1.826	-0.909	-82.759	6.001	278.5	1.578
215.8	3.065	4.596	1.065	0.243	-10.547	7.692	279	1.53
215.9	3.717	-1.73	-0.27	0.211	2.321	6.5	279.5	1.503
216	1.761	0.499	-2.081	-3.197	40.388	2.682	280	1.427
216.1	2.325	0.896	-1.834	-1.83	94.109	3.667	280.5	1.422
216.2	0.945	-4.369	-0.99	-0.092	166.441	4.099	281	1.332
216.3	-0.822	-2.956	1.335	2.498	36.436	3.751	281.5	1.529
216.4	1.665	0.584	4.004	1.749	-53.546	3.984	282	1.607
216.5	2.487	0.475	4.657	-1.208	-6.068	2.356	282.5	1.402
216.6	0.15	-0.334	4.665	2.025	16.862	2.483	283	1.689
216.7	0.116	1.335	5.513	5.714	-18.962	3.258	283.5	1.372
216.8	0.992	2.844	3.253	3.836	-37.892	5.745	284	1.421
216.9	2.646	4.112	1.349	-0.328	37.672	5.602	284.5	1.303
217	3.685	3.224	4.695	-1.222	51.373	3.033	285	1.317
217.1	1.248	1.091	6.137	0.658	27.061	1.37	285.5	1.582
217.2	2.771	1.344	2.502	1.007	48.763	1.799	286	1.517
217.3	2.733	0.655	1.184	2.562	62.817	4.08	286.5	1.62
217.4	-0.078	3.459	2.597	2.17	65.828	6.07	287	1.634
217.5	2.405	2.225	4.744	1.904	39.223	6.644	287.5	1.514
217.6	3.017	-0.461	4.486	1.389	29.48	3.284	288	1.61
217.7	-1.015	-1.064	0.177	-0.482	37.048	2.095	288.5	1.585
217.8	-1.872	-3.238	2.644	0.322	-88.033	2.661	289	1.804
217.9	-0.54	-1.869	7.303	0.081	-114.906	3.658	289.5	1.95
218	0.14	-2.168	6.641	0.117	8.334	4.091	290	1.794
218.1	-0.096	-1.833	2.524	-3.313	158.073	1.36	290.5	1.854
218.2	-0.095	1.247	1.143	-4.48	98.271	1.718	291	1.976
218.3	0.142	1.082	3.827	-1.883	23.299	3.268	291.5	2.028
218.4	0.137	-0.192	2.805	-3.917	26.366	3.85	292	1.967
218.5	0.394	-0.36	3.261	-5.164	-100.317	3.676	292.5	1.912
218.6	0.555	-0.632	3.848	-5.139	-62.9	-0.159	293	2.295
218.7	0.894	-1.39	0.27	-0.659	-128.539	2.403	293.5	2.197
218.8	-1.636	2.93	0.043	3.317	-187.062	6.32	294	2.254
218.9	-3.572	7.578	1.128	-0.47	-132.991	3.687	294.5	2.455
219	0.214	2.202	2.104	-3.758	-50.323	4.604	295	2.586
219.1	1.208	-3.261	2.364	-1.825	-2.905	3.587	295.5	2.486
219.2	-0.682	-1.596	4.26	0.33	-17.92	2.46	296	2.913
219.3	0.633	-1.802	6.639	0.963	37.408	3.174	296.5	2.696
219.4	0.282	-0.891	3.191	0.423	69.742	0.177	297	2.805
219.5	-1.279	0.789	-0.485	-1.469	60.963	1.991	297.5	2.931
219.6	1.012	0.581	-1.18	-0.981	1.923	6.755	298	2.838
219.7	1.715	0.662	0.06	-0.722	-10.596	6.795	298.5	3.419
219.8	-0.191	4.44	1.715	-2.716	-12.82	5.855	299	3.061
219.9	0.002	2.589	3.763	-2.589	-18.373	5.38	299.5	3.362
220	-1.086	-2.158	4.056	-0.294	-13.062	4.135	300	3.294
220.1	-0.011	-0.674	1.515	0.508	-23.047	5.469	300.5	3.43
220.2	-0.037	1.241	1.512	0.314	-23.988	6.284	301	3.4
220.3	-1.649	2.48	1.607	-0.404	4.03	4.288	301.5	3.389
220.4	-1.932	1.918	3.104	-0.929	1.137	5.966	302	4.132
220.5	-0.377	2.533	3.922	1.094	-24.792	6.108	302.5	4.016
220.6	0.044	1.352	2.127	2.414	-28.058	3.229	303	3.778
220.7	-1.834	-0.117	2.386	1.189	-27.074	3.929	303.5	4.457
220.8	-2.049	-1.784	3.545	-0.668	-23.053	5.554	304	4.105
220.9	-1.039	-0.989	3.816	-0.903	-55.275	5.717	304.5	4.492
221	0.681	1.598	0.92	-0.575	-49.724	3.818	305	4.623
221.1	0.317	-0.751	-0.435	0.597	-13.795	2.013	305.5	4.25
221.2	0.04	-0.845	1.691	3.905	-2.777	4.503	306	4.985
221.3	-1.859	2.243	1.602	2.76	-94.791	4.964	306.5	4.082
221.4	-2.71	3.053	0.43	2.399	-114.574	2.763	307	5.002
221.5	-0.807	1.155	2.451	1.097	0.51	3.351	307.5	4.337
221.6	-1.031	-0.018	3.966	-2.985	19.173	4.147	308	4.189
221.7	-1.18	1.384	3.769	-3.21	6.094	4.361	308.5	5.202
221.8	-1.216	0.024	2.234	-0.653	8.6	4.849	309	5.038
221.9	-0.507	-0.098	0.905	-0.751	47.166	4.149	309.5	5.244
222	1.094	2.4	0.441	-0.604	46.526	3.856	310	5.336
222.1	2.052	-0.67	1.402	0.259	20.206	4.347	310.5	5.357
222.2	1.042	0.087	2.621	-2.339	8.435	3.452	311	5.815
222.3	-1.163	1.427	1.277	-1.34	1.909	3.418	311.5	5.228
222.4	-0.346	0.227	1.253	0.56	0.806	3.836	312	6.57
222.5	-0.769	1.146	1.39	0.726	8.975	7.413	312.5	5.783
222.6	-1.263	1.062	2.107	0.279	7.567	8.601	313	5.922
222.7	-1.711	-0.345	3.246	1.384	2.208	5.588	313.5	5.666
222.8	-3.525	0.229	2.667	2.956	5.099	5.615	314	6.122
222.9	-2.585	-1.071	2.397	-0.008	-22.437	4.588	314.5	6.613
223	-0.879	-0.748	3.145	0.908	1.085	4.405	315	6.413
223.1	-0.096	3.857	4.872	2.409	15.739	5.002	315.5	7.074
223.2	-1.75	3.459	5.22	-0.02	8.934	4.657	316	7.724
223.3	0.369	4.5	4.965	-0.674	40.704	5.972	316.5	6.859
223.4	2.344	2.754	4.63	-0.383	45.222	5.943	317	7.173
223.5	1.204	-0.562	2.573	-0.822	63.971	5.186	317.5	6.754
223.6	1.776	-2.176	2.115	-1.645	74.617	2.64	318	7.735
223.7	0.771	0.513	3.134	1.593	27.04	2.048	318.5	7.741
223.8	-0.214	2.299	2.26	3.94	-2.87	4.648	319	8.128
223.9	-0.119	1.19	0.708	0.16	-2.609	3.348	319.5	8.209
224	-0.209	1.085	-0.392	-0.182	-23.358	2.986	320	8.342
224.1	0.011	0.04	-1.128	1.964	-6.551	3.728	320.5	8.409
224.2	2.065	-0.298	-0.903	0.813	3.511	2.682	321	9.171
224.3	2.574	1.9	2.271	0.182	-172.443	3.391	321.5	8.539
224.4	1.37	1.845	3.577	0.891	-170.717	4.169	322	9.073
224.5	1.517	-2.266	2.449	-1.624	0.848	4.208	322.5	9.427
224.6	1.05	-2.953	1.79	-2.58	43.645	4.39	323	8.969
224.7	0.916	-1.888	2.385	-0.684	39.154	3.267	323.5	9.068
224.8	1.035	-2.747	4.039	-1.184	-35.893	3.3	324	9.834
224.9	-1.509	-1.402	3.69	0.723	-50.952	3.925	324.5	8.763
225	-0.929	2.176	2.039	2.885	-14.491	2.921	325	10.027
225.1	0.726	2.055	2.005	1.952	-7.95	3.348	325.5	10.446
225.2	-0.999	-0.467	3.455	-0.148	8.083	2.768	326	10.536
225.3	-0.758	-3.029	3.648	0.069	14.243	2.219	326.5	10.588
225.4	0.095	-1.311	2.751	0.769	-8.218	4.892	327	10.876
225.5	-0.4	-0.505	5.794	0.789	-4.285	6.718	327.5	11.005
225.6	0.476	-1.683	5.498	0.217	-1.75	6.012	328	10.608
225.7	0.662	0.067	2.481	0.378	-9.393	3.773	328.5	11.482
225.8	1.347	0.592	3.233	1.61	-25.829	3.285	329	11.507
225.9	2.245	-0.951	2.365	1.326	-15.575	4.247	329.5	11.575
226	0.041	-2.26	-0.119	-0.427	5.569	5.255	330	12.45
226.1	-1.462	-0.685	-0.7	-1.445	-8.676	3.841	330.5	12.263
226.2	-1.343	2.448	1.431	0.468	-24.53	2.13	331	11.4
226.3	-0.571	1.051	3.189	1.398	8.838	4.384	331.5	12.428
226.4	0.325	-0.493	2.971	-0.122	25.066	5.336	332	12.639
226.5	0.07	0.372	2.31	-0.369	-8.208	4.826	332.5	13.298
226.6	-0.133	1.503	1.735	1.067	0.595	4.755	333	12.958
226.7	0.766	1.764	1.326	2.464	-0.566	4.236	333.5	13.857
226.8	-0.133	-2.159	2.705	2.1	-16.949	3.723	334	13.396
226.9	-0.517	-3.281	3.178	2.753	1.07	3.014	334.5	13.568
227	0.951	-0.005	2.245	2.951	2.504	4.121	335	13.747
227.1	1.015	-0.36	3.015	-0.302	0.049	4.788	335.5	14.655
227.2	-0.174	-0.243	3.345	-1.767	11.964	4.344	336	14.995
227.3	-0.552	-0.137	1.767	-0.891	12.296	4.611	336.5	14.912
227.4	-0.577	-1.537	1.498	0.064	31.053	3.615	337	15.543
227.5	-0.511	-1.428	1.138	0.035	29.515	3.175	337.5	15.706
227.6	-0.235	-0.618	2.155	-0.786	7.803	3.685	338	15.628
227.7	-0.557	-0.145	3.712	-1.671	2.541	4.921	338.5	15.883
227.8	0.183	-1.064	2.898	-0.83	3.757	5.568	339	16.542
227.9	1.501	-0.494	1.985	-0.139	-4.561	3.206	339.5	16.727
228	0.235	1.271	3.305	-0.932	-7.536	2.217	340	16.574
228.1	-0.807	-1.357	3.703	-1.054	3.874	3.133	340.5	16.47
228.2	-0.748	-1.753	1.311	-2.078	11.9	3.545	341	17.416
228.3	0.552	1.41	1.599	-1.192	19.409	4.63	341.5	17.946
228.4	0.836	1.907	3.412	1.074	-1.395	5.215	342	18.538
228.5	-1.126	2.019	3.218	0.188	-10.522	4.518	342.5	18.607
228.6	-1.57	0.493	2.754	0.13	4.356	3.477	343	19.16
228.7	-1.039	-0.356	1.782	-0.082	10.327	3.334	343.5	19.322
228.8	-0.574	0.647	1.137	-0.526	10.373	5.917	344	18.944
228.9	-0.095	-0.497	2.292	0.702	-1.915	6.369	344.5	19.264
229	0.359	-0.595	2.563	0.627	6.39	4.129	345	19.763
229.1	-0.25	0.206	1.834	-0.711	13.898	3.499	345.5	20.128
229.2	0.18	-0.357	1.646	-1.115	5.434	3.197	346	20.363
229.3	0.301	3.239	2.722	0.446	10.399	3.777	346.5	20.605
229.4	-0.117	2.289	3.831	0.677	4.001	4.274	347	20.625
229.5	0.51	-0.545	1.549	-0.764	5.771	4.367	347.5	21.085
229.6	0.682	0.296	0.598	-0.066	11.722	4.289	348	21.602
229.7	0.125	-0.131	2.295	0.07	10.699	3.812	348.5	21.97
229.8	-0.594	-0.133	1.996	-1.091	10.381	4.21	349	22.18
229.9	-0.664	-0.127	1.514	-0.681	6.174	4.343	349.5	22.284
230	-0.623	0.548	1.178	-0.369	10.422	4.17	350	22.237
230.1	-0.577	0.6	0.722	-0.122	9.659	4.652	350.5	22.205
230.2	-0.307	-0.116	1.094	-0.032	8.012	4.099	351	22.784
230.3	0.33	0.159	0.854	-1.289	12.727	4.457	351.5	22.65
230.4	0.458	-1.166	1.796	-1.147	14.676	5.026	352	22.771
230.5	0.253	-1.974	1.492	-0.072	25.339	4.071	352.5	23.424
230.6	0.598	-0.371	1.035	0.748	36.481	3.929	353	24.138
230.7	-0.217	-0.238	1.57	0.627	17.322	3.654	353.5	25.079
230.8	-0.183	-0.713	1.151	-0.276	11.07	3.557	354	24.695
230.9	0.206	0.156	1.466	-1.094	18.43	3.516	354.5	25.407
231	0.223	-0.345	1.241	-0.549	10.831	3.691	355	25.51
231.1	-0.038	0.821	1.543	0.763	6.982	3.738	355.5	25.374
231.2	-0.018	2.097	2.481	0.389	14.658	3.511	356	26.163
231.3	-0.021	1.102	2.524	-0.737	8.121	3.217	356.5	25.864
231.4	-0.163	1.843	2.338	-0.664	-2.776	3.317	357	25.964
231.5	0.444	1.825	1.686	1.062	6.136	5.235	357.5	26.015
231.6	-0.07	-0.124	1.337	1.648	18.002	5.734	358	26.627
231.7	-1.089	-0.848	2.145	0.873	14.336	4.875	358.5	27.316
231.8	-0.606	-0.014	2.156	-0.11	-1.868	4.576	359	27.003
231.9	-0.096	-0.034	1.955	0.676	9.027	5.592	359.5	26.923
232	-0.383	-0.374	2.718	2.089	7.988	5.525	360	27.997
232.1	-0.156	0.168	1.741	0.067	15.552	4.634	360.5	28.191
232.2	-0.084	0.624	0.581	-0.398	18.086	5.002	361	28.459
232.3	-0.616	0.33	0.931	0.488	3.731	4.103	361.5	29.358
232.4	-0.465	-0.362	1.506	0.34	17.363	3.465	362	29.092
232.5	0.392	-0.734	1.208	0.34	16.937	4.576	362.5	28.712
232.6	-0.063	-0.636	1.604	-1.056	-2.805	4.739	363	29.033
232.7	-1.363	-0.51	2.467	-0.836	-6.882	5.292	363.5	29.539
232.8	-0.607	0.589	1.891	0.478	11.551	4.968	364	29.442
232.9	0.662	0.125	1.335	-0.108	7.922	2.94	364.5	29.825
233	-0.127	-0.5	0.861	-0.105	5.904	3.502	365	30.302
233.1	0.406	-0.085	0.78	-0.389	14.296	4.228	365.5	31.239
233.2	0.641	-0.294	1.524	-0.975	22.667	3.957	366	30.757
233.3	-0.305	-0.235	2.457	-1.337	21.008	3.769	366.5	31.238
233.4	-0.661	-0.288	1.231	-0.706	17.801	3.862	367	30.997
233.5	-0.923	0.517	1.074	0.511	16.161	4.205	367.5	31.902
233.6	0.371	1.784	1.506	0.745	-1.982	4.892	368	31.638
233.7	0.546	0.45	1.268	0.436	-1.108	4.964	368.5	32.005
233.8	0.095	-0.867	1.212	0.305	15.504	3.983	369	32.196
233.9	0.276	0.414	1.801	1.039	29.03	3.337	369.5	32.063
234	-0.082	-0.404	2.144	1.239	15.55	3.624	370	32.233
234.1	-0.082	-0.757	1.407	0.362	5.209	3.413	370.5	33.116
234.2	-0.23	0.841	1.419	0.345	5.576	4.134	371	33.257
234.3	-0.171	0.816	1.611	0.864	3.696	5.003	371.5	33.192
234.4	-0.514	-0.073	1.903	-0.304	7.028	5.359	372	33.218
234.5	-0.43	-0.069	0.755	-0.441	5.525	5.481	372.5	33.641
234.6	0.696	0.671	0.139	0.615	3.783	3.807	373	33.247
234.7	0.854	1.07	0.946	0.659	3.677	3.798	373.5	33.765
234.8	0.755	1.563	1.976	0.191	7.672	4.007	374	34.053
234.9	0.255	1.251	1.964	0.127	7.426	4.572	374.5	34.572
235	-0.5	0.07	0.473	0.114	5.363	4.294	375	34.534
235.1	0.064	-0.081	0.304	-0.333	9.921	2.577	375.5	34.717
235.2	0.464	0.439	1.263	-0.833	9.973	3.279	376	34.656
235.3	0.012	-0.746	1.697	-0.74	3.278	4.057	376.5	34.909
235.4	-0.325	-1.077	1.888	-0.218	4.61	3.97	377	35.005
235.5	-0.319	0.9	1.843	-0.395	-5.797	4.295	377.5	35.905
235.6	0.41	0.743	1.324	-0.371	-7.182	4.146	378	35.19
235.7	0.563	0.763	0.868	0.45	9.178	3.885	378.5	35.233
235.8	0.473	0.516	0.94	0.572	6.398	4.276	379	35.724
235.9	0.919	0.06	0.978	0.426	-7.205	4.469	379.5	35.718
236	0.079	1.286	1.047	0.681	-0.986	4.539	380	36.118
236.1	-0.053	0.758	1.921	1.21	8.459	4.077	380.5	36.948
236.2	0.208	0.159	1.877	0.615	9.531	4.053	381	36.621
236.3	0.154	0.002	1.146	-0.182	15.308	4.121	381.5	37.103
236.4	-0.073	0.323	0.888	-0.211	18.378	3.397	382	37.343
236.5	-0.363	0.771	0.983	-0.555	13.278	3.351	382.5	37.567
236.6	0.256	0.085	1.469	-0.758	11.104	3.9	383	37.712
236.7	0.85	0.043	1.334	-0.925	19.452	4.222	383.5	37.834
236.8	0.345	0.443	0.053	-0.648	17.255	4.457	384	37.605
236.9	-0.171	-0.113	0.951	0.182	12.987	4.532	384.5	37.74
237	-0.032	-1.212	1.775	0.14	18.974	3.807	385	37.91
237.1	0.064	-1.129	0.562	0.189	22.632	3.441	385.5	37.86
237.2	-0.185	-0.037	0.816	0.113	15.72	3.549	386	38.103
237.3	-0.162	0.307	0.955	-0.191	6.824	4.131	386.5	38.228
237.4	0.13	0.143	0.594	-0.053	4.242	3.729	387	38.522
237.5	0.49	0.543	0.853	-0.214	8.163	3.467	387.5	38.483
237.6	0.705	0.458	0.397	0.308	3.728	4.218	388	38.483
237.7	0.694	0.121	0.29	0.655	-0.83	3.799	388.5	39.061
237.8	0.407	0.772	1.41	-0.398	12.84	4.573	389	38.635
237.9	0.003	0.749	2.158	-1.447	16.031	4.907	389.5	39.003
238	0.484	-0.742	2.42	-0.688	6.664	5.005	390	39.482
238.1	0.639	-0.621	2.449	0.204	6.009	5.629	390.5	39.864
238.2	-0.015	0.461	2.408	0.145	10.857	5.284	391	40.012
238.3	-0.517	1.782	1.961	-0.021	14.13	5.692	391.5	39.996
238.4	0.168	1.186	1.166	-0.244	12.306	5.232	392	40.111
238.5	-0.075	0.038	0.764	0.284	11.826	4.312	392.5	39.92
238.6	-0.389	0.276	0.848	0.629	14.838	4.878	393	39.891
238.7	-0.563	0.294	0.577	0.746	15.761	4.735	393.5	40.178
238.8	-0.688	0.74	0.62	0.836	11.555	4.3	394	40.7
238.9	0.337	0.838	0.731	0.493	15.628	4.752	394.5	40.497
239	0.616	1.642	1.382	0.09	19.437	4.524	395	40.427
239.1	0.092	1.323	1.616	-0.319	19.287	3.261	395.5	40.504
239.2	-0.352	0.345	0.836	-0.299	24.866	3.534	396	40.919
239.3	-0.525	-0.42	1.128	-1.379	21.062	5.527	396.5	41.321
239.4	-0.269	-0.764	1.552	-1.067	15.405	5.623	397	41.745
239.5	0.002	0.533	1.457	0.407	14.821	4.893	397.5	41.124
239.6	-0.185	1.541	1.668	0.128	20.081	5.005	398	41.187
239.7	0.267	0.571	1.942	-0.189	24.171	5.353	398.5	41.588
239.8	0.342	-0.342	1.996	-0.386	18.204	5.223	399	41.701
239.9	-0.116	-0.227	1.329	-0.021	11.688	5.061	399.5	41.632
240	-0.124	-1.126	1.294	0.487	11.177	5.392	400	41.57
240.1	0.151	-0.319	2.049	0.104	12.552	5.602	400.5	41.786
240.2	0.479	0.737	2.461	0.096	10.767	5.484	401	42.143
240.3	0.56	-0.201	2.039	0.116	7.61	4.944	401.5	42.329
240.4	0.557	-0.932	1.215	0.381	11.255	4.887	402	42.108
240.5	-0.002	-0.555	1.103	1.083	14.919	5.472	402.5	42.578
240.6	0.174	-0.064	0.835	0.641	19.872	5.229	403	42.371
240.7	0.441	-0.046	0.566	0.977	26.402	4.964	403.5	42.873
240.8	-0.06	0.327	0.938	1.689	18.721	5.145	404	42.749
240.9	0.079	0.339	2.051	1.14	11.395	4.9	404.5	42.691
241	0.038	-0.003	1.619	0.729	15.929	4.767	405	42.767
241.1	0.055	0.209	1.437	0.348	19.102	4.752	405.5	43.062
241.2	-0.447	0.584	1.538	-0.075	17.796	5.18	406	43.24
241.3	-0.784	0.414	1.283	-0.11	19.156	4.553	406.5	43.819
241.4	-0.172	0.209	2.455	0.389	20.456	3.995	407	43.173
241.5	0.082	0.098	2.582	0.792	17.516	4.57	407.5	43.086
241.6	0.169	0.519	1.846	0.089	13.994	5.103	408	43.294
241.7	0.281	-0.034	1.195	-0.296	10.226	5.032	408.5	43.385
241.8	0.063	-0.941	0.967	0.223	11.346	4.555	409	42.764
241.9	-0.021	-0.546	0.874	0.494	13.025	4.744	409.5	43.761
242	0.494	-0.031	1.64	0.41	11.392	4.9	410	43.28
242.1	0.731	0.369	2.396	0.377	16.302	4.631	410.5	43.558
242.2	0.65	0.775	2.403	0.359	17.216	4.807	411	43.456
242.3	0.546	0.774	1.443	0.029	14.427	4.379	411.5	44.324
242.4	0.366	0.397	1.073	-0.171	12.715	4.5	412	44.402
242.5	-0.044	0.212	1.604	-0.241	14.352	4.61	412.5	44.455
242.6	-0.031	0.365	1.115	-0.844	30.286	4.828	413	44.502
242.7	0.252	0.291	1.837	-0.604	30.318	5.692	413.5	44.669
242.8	0.821	-0.113	2.269	0.333	13.036	5.545	414	44.266
242.9	0.842	-0.127	2.191	0.633	13.408	5.945	414.5	44.394
243	0.09	-0.218	2.106	0.293	17.659	5.852	415	44.301
243.1	-0.185	-0.177	2.231	0.415	18.378	4.695	415.5	44.6
243.2	-0.04	-0.128	1.953	1.317	21.577	4.663	416	44.629
243.3	0.526	-0.002	0.877	0.761	19.044	5.786	416.5	44.858
243.4	0.571	0.545	0.624	0.293	14.996	5.592	417	44.658
243.5	-0.085	1.106	1.213	0.331	17.491	5.392	417.5	45.125
243.6	-0.314	0.171	2.235	-0.33	17.607	5.832	418	44.716
243.7	0.058	-0.38	2.594	0.008	18.782	5.896	418.5	44.969
243.8	0.121	0.633	2.489	0.511	23.917	6.195	419	45.323
243.9	0.009	0.394	1.915	0.456	21.898	5.707	419.5	45.137
244	0.177	-0.345	1.9	0.372	17.773	5.28	420	45.358
244.1	-0.079	-0.214	1.962	0.32	16.132	5.663	420.5	45.605
244.2	-0.186	0.14	1.9	-0.121	15.125	5.582	421	45.323
244.3	0.122	-0.38	2.176	-0.537	11.176	5.016	421.5	45.302
244.4	0.175	-1.099	1.865	-0.076	13.564	5.4	422	45.108
244.5	0	-0.142	1.881	0.179	21.532	5.949	422.5	44.96
244.6	-0.298	0.888	2.406	0.119	15.559	6.216	423	45.523
244.7	-0.302	0.652	2.147	0.276	9.612	6.392	423.5	45.401
244.8	-0.191	0.282	1.837	0.412	10.301	6.3	424	45.575
244.9	0.119	-0.09	2.499	0.723	12.401	6.95	424.5	45.796
245	0.182	0.331	2.386	0.053	17.125	7.14	425	45.866
245.1	0.23	0.285	1.933	-0.435	14.827	6.404	425.5	45.811
245.2	0.021	-0.113	1.747	0.082	15.015	6.207	426	46.204
245.3	-0.146	0.388	1.408	-0.134	14.732	6.122	426.5	45.763
245.4	0.037	0.868	1.746	-0.18	15.323	6.209	427	46.233
245.5	0.185	0.88	1.981	0.125	19.023	6.691	427.5	45.975
245.6	0.464	0.29	1.305	0.41	19.566	6.381	428	46.141
245.7	0.261	0.049	1.68	0.584	17.795	6.09	428.5	46.254
245.8	0.044	0.185	2.272	-0.191	20.313	6.575	429	45.909
245.9	0.22	-0.186	2.194	-0.215	25.063	6.317	429.5	46.156
246	0.359	0.053	1.95	0.273	21.307	5.861	430	46.124
246.1	0.279	0.713	1.776	0.424	20.691	6.351	430.5	46.774
246.2	0.107	0.883	1.855	0.233	22.809	6.859	431	46.172
246.3	0.275	0.41	1.808	0.212	22.285	6.999	431.5	46.571
246.4	0.456	-0.31	1.642	0.325	20.512	7.23	432	46.738
246.5	0.401	-0.623	1.558	0.157	15.482	7.281	432.5	46.803
246.6	0.33	-0.209	1.468	0.462	14.841	7.483	433	46.616
246.7	0.764	0.035	1.724	0.659	21.71	7.811	433.5	46.385
246.8	0.273	-0.307	1.72	0.371	25.128	7.455	434	46.733
246.9	-0.336	-0.047	1.286	-0.084	20.016	6.924	434.5	46.759
247	-0.197	0.395	1.839	0.316	14.09	6.5	435	47.144
247.1	-0.29	0.381	1.479	0.847	12.257	6.644	435.5	47.075
247.2	-0.185	0.183	1.018	1.691	17.014	7.686	436	47.031
247.3	-0.069	0.583	1.321	1.324	22.298	7.559	436.5	47.307
247.4	0.45	0.665	1.334	0.035	21.252	7.089	437	47.395
247.5	0.996	0.298	1.328	-0.435	22.412	7.445	437.5	47.525
247.6	0.807	0.233	1.732	-0.258	24.565	7.42	438	47.591
247.7	0.674	0.119	2.071	0.175	25.183	7.642	438.5	47.595
247.8	0.479	0.471	2.246	0.061	22.502	8.064	439	47.684
247.9	0.33	1.035	2.885	0.174	20.197	8.263	439.5	47.739
248	0.359	0.839	2.571	0.481	19.8	8.011	440	47.491
248.1	0.258	0.14	2.069	0.249	17.905	7.735	440.5	48.006
248.2	0.443	0.044	1.9	0.226	16.225	7.561	441	47.575
248.3	0.421	-0.259	1.721	0.362	15.323	7.988	441.5	47.713
248.4	0.177	-0.407	1.717	0.294	16.232	7.817	442	47.719
248.5	-0.148	0.235	1.839	-0.183	20.995	8.104	442.5	47.874
248.6	-0.143	0.352	1.952	-0.139	20.404	8.266	443	47.682
248.7	0.168	0.294	2.444	0.427	16.983	8.299	443.5	47.983
248.8	0.429	0.49	2.324	0.522	21.576	7.993	444	48.352
248.9	0.188	0.313	1.43	0.502	25.764	8.177	444.5	48.344
249	-0.214	0.461	1.352	0.153	24.065	9.453	445	48.103
249.1	-0.156	0.42	1.582	-0.015	22.672	8.916	445.5	48.218
249.2	0.069	-0.021	1.604	0.363	23.657	7.944	446	48.344
249.3	0.186	0.111	1.797	0.58	21.561	7.62	446.5	48.346
249.4	-0.003	0.252	2.237	0.145	19.939	7.787	447	48.642
249.5	0.021	0.391	2.008	-0.279	23.38	8.096	447.5	48.27
249.6	-0.008	0.4	1.886	-0.145	25.755	8.057	448	48.521
249.7	0.127	0.38	2.347	0.294	22.256	7.57	448.5	48.541
249.8	0.54	0.389	2.107	0.142	23.383	7.877	449	48.453
249.9	0.2	0.447	2.153	-0.4	28.51	8.321	449.5	48.425
250	-0.133	0.052	2.151	-0.006	34.058	8.234	450	48.482
250.1	0.157	-0.127	1.761	0.079	36.533	8.53	450.5	48.587
250.2	0.179	0.444	1.666	-0.185	30.103	9.537	451	48.564
250.3	0.037	0.026	1.671	0.391	27.621	9.174	451.5	48.595
250.4	-0.07	-0.543	2.058	0.4	28.114	9.108	452	48.59
250.5	-0.04	-0.053	2.211	0.201	26.427	9.157	452.5	48.65
250.6	0.327	0.218	1.77	0.394	27.136	8.255	453	48.715
250.7	0.154	0.264	1.976	0.273	27.623	9.291	453.5	48.824
250.8	-0.06	-0.017	2.617	0.031	25.221	10.001	454	48.83
250.9	-0.014	-0.13	2.702	0.105	23.734	9.401	454.5	49.121
251	0.002	0.046	2.263	0.134	21.184	8.534	455	49.4
251.1	-0.011	0.049	1.556	0.072	20.003	8.652	455.5	49.167
251.2	0.101	0.42	1.598	0.009	23.851	9.248	456	49.406
251.3	0.197	0.307	1.849	-0.208	32.732	9.526	456.5	49.158
251.4	-0.049	0.066	2.084	-0.175	31.31	10.106	457	49.474
251.5	0.288	0.618	2.208	0.023	29.749	9.802	457.5	49.568
251.6	0.449	0.598	2.005	0.301	35.966	9.348	458	49.716
251.7	0.102	0.374	2.101	0.182	30.208	9.596	458.5	49.582
251.8	0.095	0.293	2.293	0.211	24.213	9.369	459	49.532
251.9	0.002	0.073	2.328	0.453	26.799	9.267	459.5	49.362
252	-0.037	-0.25	2.252	0.223	26.251	9.258	460	49.492
252.1	-0.113	-0.073	1.86	0.005	21.144	8.78	460.5	49.496
252.2	-0.255	0.578	1.628	-0.238	17.293	9.286	461	49.797
252.3	0.133	0.198	1.743	-0.305	22.549	9.793	461.5	49.921
252.4	0.439	-0.122	2.24	0.027	24.066	9.392	462	50.096
252.5	0.349	0.146	2.623	0.09	18.73	9.573	462.5	49.76
252.6	0.497	0.13	2.216	-0.044	24.097	9.811	463	49.702
252.7	0.412	0.368	1.941	0.043	29.846	9.509	463.5	50.172
252.8	-0.067	0.266	2.051	0.214	27.13	9.633	464	50.179
252.9	-0.233	0.105	1.961	0.166	24.106	9.729	464.5	50.107
253	-0.128	0.378	1.572	0.099	24.521	9.628	465	49.969
253.1	0.046	0.502	1.514	0.212	25.273	9.589	465.5	50.041
253.2	0.034	0.626	1.828	0.279	25.691	9.7	466	50.098
253.3	0.058	0.185	2.045	0.342	25.327	9.789	466.5	49.817
253.4	0.116	0.209	2.194	0.275	27.383	9.958	467	50.165
253.5	0.169	0.519	1.736	0.36	30.803	10.612	467.5	50.267
253.6	0.351	0.046	1.485	0.337	32.791	10.373	468	50.169
253.7	0.085	0.127	1.883	0.157	29.324	9.927	468.5	50.279
253.8	-0.082	0.607	2.374	-0.201	29.439	9.546	469	50.06
253.9	0.34	0.369	2.019	-0.32	29.292	9.373	469.5	50.046
254	0.386	0.392	1.66	-0.464	25.603	9.798	470	50.003
254.1	0.052	0.676	1.869	-0.201	25.797	10.175	470.5	50.114
254.2	0.061	0.664	1.884	0.041	30.513	9.842	471	50.404
254.3	-0.037	0.67	1.707	-0.085	38.312	10.252	471.5	50.101
254.4	0.102	0.577	2.005	-0.076	32.191	10.831	472	50.237
254.5	0.162	0.079	2.625	-0.345	25.259	10.255	472.5	50.266
254.6	-0.015	0.258	2.577	-0.168	32.155	10.69	473	50.441
254.7	-0.049	0.723	2.162	0.116	37.083	11.252	473.5	50.606
254.8	-0.066	0.293	1.976	-0.021	34.079	11.223	474	50.865
254.9	0.061	0.269	2.09	-0.114	27.832	10.652	474.5	50.844
255	-0.128	0.768	2.071	0.259	23.256	10.286	475	51.178
255.1	-0.066	0.603	2.066	0.444	22.839	10.472	475.5	51.076
255.2	0.18	0.557	2.032	0.246	25.095	11.061	476	50.667
255.3	0.249	1.067	2.097	0.157	28.188	11.198	476.5	51.292
255.4	0.403	1.419	1.953	0.282	27.246	10.455	477	51.01
255.5	0.471	1.392	2.396	0.258	23.766	10.345	477.5	51.146
255.6	0.378	1.317	2.774	0.058	26.63	10.822	478	51.102
255.7	0.237	1.015	2.47	0.116	26.903	10.869	478.5	51.314
255.8	0.221	0.693	2.51	0.331	26.282	10.805	479	50.999
255.9	0.046	1.073	2.036	0.34	25.072	11.142	479.5	51.151
256	0.006	1.154	1.996	0.304	25.601	11.165	480	50.983
256.1	0.16	0.674	2.333	0.212	29.376	11.388	480.5	51.34
256.2	-0.044	0.658	1.848	0.351	31.154	11.411	481	51.622
256.3	-0.044	0.964	1.645	0.504	29.404	10.718	481.5	51.52
256.4	0.351	1.396	2.176	0.409	27.605	10.226	482	51.476
256.5	0.256	1.312	2.359	0.11	31.352	10.109	482.5	51.268
256.6	0.266	1.189	2.011	0.124	34.296	10.544	483	51.265
256.7	0.397	1.363	1.955	0.305	36.942	10.753	483.5	51.427
256.8	0.157	0.951	2.071	0.168	34.09	10.507	484	51.538
256.9	0.078	1.178	1.836	0.073	32.878	11.066	484.5	51.567
257	-0.272	1.187	1.811	0.174	33.388	11.96	485	51.782
257.1	-0.281	0.752	2.249	0.423	30.322	11.472	485.5	51.788
257.2	0.017	0.999	2.557	0.117	33.041	11.346	486	51.443
257.3	-0.008	1.013	2.167	-0.067	36.647	12.086	486.5	51.852
257.4	0.027	1.465	2.02	0.101	36.676	11.98	487	51.823
257.5	0.354	2.187	2.264	0.081	37.117	11.778	487.5	51.671
257.6	0.267	1.859	2.019	0.111	33.777	11.676	488	51.422
257.7	-0.095	1.463	2.258	0.241	28.618	11.415	488.5	51.875
257.8	0.183	1.35	2.2	0.529	29.527	11.002	489	51.863
257.9	0.325	1.625	1.839	0.603	31.197	10.849	489.5	51.953
258	0.201	1.804	2.158	0.079	28.055	11.433	490	51.889
258.1	0.143	1.695	2.071	-0.055	28.346	12.088	490.5	52.289
258.2	0.075	2.115	1.935	0.386	30.809	12.282	491	52.074
258.3	0.153	2.065	2.191	0.636	27.997	11.758	491.5	52.109
258.4	0.024	1.779	2.307	0.406	26.233	11.444	492	51.947
258.5	0	2.11	2.438	0.351	23.132	11.688	492.5	52.274
258.6	0.398	2.072	2.249	0.644	24.065	11.905	493	52.316
258.7	0.618	1.732	2.101	0.648	34.787	12.157	493.5	52.115
258.8	0.352	1.631	1.924	0.121	35.739	11.911	494	52.303
258.9	0.017	2.022	1.86	0.044	30.724	11.853	494.5	52.016
259	0.014	2.771	2.229	0.284	32.834	11.931	495	52.501
259.1	0.233	2.835	2.515	0.301	34.445	11.751	495.5	52.405
259.2	0.414	2.383	2.632	0.5	27.577	12.445	496	52.904
259.3	0.223	2.669	2.399	0.208	24.249	12.494	496.5	52.629
259.4	0.008	2.609	2.316	0.076	25.56	12.077	497	52.654
259.5	0.047	2.328	2.15	0.504	29.297	12.105	497.5	52.328
259.6	0.099	2.727	1.619	0.397	34.366	11.241	498	52.599
259.7	0.209	2.725	1.683	0.246	32.045	11.136	498.5	52.678
259.8	0.272	2.538	1.888	0.288	32.8	11.531	499	52.615
259.9	0.33	2.635	1.875	0.323	33.957	12.074	499.5	52.556
260	0.293	3.244	2.339	0.496	30.598	13.235	500	52.888
260.1	0.06	3	2.385	0.45	31.279	13.319	500.5	52.635
260.2	0.153	2.251	2.176	0.275	33.939	12.332	501	52.74
260.3	0.388	2.699	2.109	0.432	35.275	12.115	501.5	52.808
260.4	0.25	3.415	2.133	0.5	35.132	12.782	502	52.496
260.5	0.092	3.674	2.28	0.31	30.998	12.939	502.5	52.925
260.6	0.179	3.342	2.161	0.394	28.664	12.88	503	52.658
260.7	0.212	3.316	2.037	0.244	30.675	13.295	503.5	52.551
260.8	0.16	3.491	1.775	0.223	32.272	13.31	504	52.826
260.9	-0.006	3.767	1.778	0.238	30.913	12.589	504.5	52.766
261	-0.037	3.908	1.901	0.075	32.983	12.23	505	52.763
261.1	0.111	3.242	2.092	0.2	37.672	12.37	505.5	52.924
261.2	0.29	2.759	2.388	0.282	34.364	13.121	506	53.021
261.3	0.325	2.843	1.72	-0.017	26.466	13.371	506.5	53.038
261.4	0.023	3.136	1.662	0.038	25.299	12.886	507	53.54
261.5	-0.247	3.238	2.238	0.285	32.42	12.65	507.5	53.433
261.6	-0.116	3.307	2.193	0.255	35.84	12.546	508	53.406
261.7	-0.067	3.497	2.153	0.493	32.339	12.704	508.5	53.523
261.8	-0.232	3.505	2.008	0.644	30.565	12.436	509	53.337
261.9	-0.293	4.129	1.814	0.386	33.363	11.963	509.5	53.624
262	-0.211	4.147	1.654	0.009	33.034	12.119	510	53.748
262.1	0.037	3.969	2.028	-0.038	34.126	12.343	510.5	53.618
262.2	0.07	4.086	2.13	0.278	31.551	12.183	511	53.285
262.3	-0.06	4.005	2.048	0.45	28.352	12.123	511.5	53.416
262.4	-0.063	3.741	2.336	0.475	32.78	12.303	512	53.276
262.5	-0.079	3.427	2.406	0.385	32.118	12.282	512.5	53.651
262.6	-0.153	3.934	2.101	0.175	28.343	11.865	513	53.748
262.7	-0.105	3.789	2.011	-0.037	30.026	11.684	513.5	53.748
262.8	0.13	3.987	2.039	-0.089	37.869	12.27	514	53.825
262.9	0.278	4.8	1.97	-0.087	36.56	12.912	514.5	53.796
263	0.069	4.472	2.266	0.047	36.653	12.732	515	53.529
263.1	-0.047	4.121	2.057	0.238	37.535	12.662	515.5	53.564
263.2	0.249	4.282	1.845	0.235	30.237	13.098	516	53.786
263.3	0.49	3.934	2.199	0.386	29.561	13.225	516.5	53.404
263.4	0.291	3.745	1.926	0.568	35.065	13.182	517	54.001
263.5	0.053	4.23	1.775	0.626	42.717	12.981	517.5	53.796
263.6	0.183	4.945	2.197	0.533	38.255	13.261	518	54.027
263.7	0.24	4.305	2.145	0.749	32.071	13.495	518.5	54.103
263.8	0.192	3.506	2.446	0.676	35.31	13.042	519	53.958
263.9	0.108	3.893	2.614	0.136	35.922	12.598	519.5	54.105
264	-0.049	4.745	2.379	0.208	34.099	12.971	520	54.152
264.1	-0.098	4.898	2.214	0.455	29.282	13.365	520.5	53.979
264.2	0.026	4.402	1.836	0.221	30.928	12.825	521	54.039
264.3	0.206	4.385	1.959	0.304	37.431	13.065	521.5	54.007
264.4	0.272	5.182	2.274	0.282	32.813	13.197	522	54.123
264.5	0.024	5.864	2.676	0.162	28.156	13.481	522.5	54.16
264.6	-0.085	5.426	2.776	0.406	32.402	14.003	523	54.616
264.7	0.069	5	2.496	0.493	35.339	13.512	523.5	54.372
264.8	0.075	5.238	2.405	0.488	33.99	13.148	524	54.372
264.9	0.075	5.901	1.945	0.514	35.625	13.394	524.5	54.468
265	0.179	6.071	1.698	0.415	34.488	13.693	525	54.449
265.1	0.182	5.647	2.098	0.23	35.71	13.46	525.5	54.543
265.2	0.255	5.878	2.565	0.089	45.288	13.319	526	54.335
265.3	0.232	5.138	2.122	0.293	41.235	12.973	526.5	54.578
265.4	0.011	4.556	1.637	0.391	34.958	12.668	527	54.35
265.5	0.203	5.37	2.106	0.42	36.023	12.956	527.5	54.434
265.6	0.233	5.728	2.38	0.381	35.107	13.281	528	54.376
265.7	0.137	5.565	2.162	0.052	36.615	13.202	528.5	54.684
265.8	0.038	5.415	2.42	0.14	33.92	12.674	529	54.703
265.9	0.146	5.519	2.516	0.381	26.422	12.773	529.5	54.81
266	0.278	5.519	2.357	0.275	26.862	12.788	530	54.88
266.1	0.333	5.661	2.281	0.134	30.701	13.528	530.5	54.999
266.2	0.298	5.823	2.165	0.415	27.339	14.241	531	54.967
266.3	-0.04	5.382	2.2	0.601	30.125	12.904	531.5	54.893
266.4	0.017	5.63	1.872	0.462	35.576	12.939	532	54.996
266.5	0.121	6.43	1.703	0.276	36.325	13.484	532.5	55.048
266.6	0.354	6.793	1.9	0.23	38.84	13.47	533	54.907
266.7	0.607	7.066	2.208	0.272	34.062	14.07	533.5	54.796
266.8	0.424	6.564	2.324	0.258	30.128	14.172	534	54.774
266.9	0.31	5.962	2.078	0.374	35.4	13.829	534.5	55.003
267	0.279	5.977	1.526	0.5	35.687	13.966	535	54.903
267.1	0.061	6.766	1.37	0.404	33.693	14.839	535.5	55.048
267.2	0.108	6.676	1.605	0.006	38.217	14.545	536	55.112
267.3	0.311	6.099	1.888	-0.125	43.24	13.686	536.5	54.951
267.4	0.406	6.332	2.031	0.18	41.609	13.713	537	54.851
267.5	0.374	7.19	2.089	0.267	37.404	14.182	537.5	55.072
267.6	0.259	7.317	2.02	0.298	38.022	14.488	538	55.008
267.7	0.16	6.679	1.984	0.298	40.639	14.708	538.5	55.298
267.8	0.124	6.532	1.968	0.5	40.735	14.83	539	55.132
267.9	0.354	6.633	1.976	0.574	39.667	14.436	539.5	55.013
268	0.342	7.176	2.266	0.417	40.379	14.2	540	54.81
268.1	0.067	6.993	2.293	0.41	39.687	14.136	540.5	55.029
268.2	0.034	6.557	2.313	0.409	36.765	13.661	541	55.006
268.3	0.134	6.906	2.04	0.414	35.956	13.879	541.5	55.124
268.4	0.305	7.204	1.984	0.534	33.316	14.29	542	55.376
268.5	0.323	7.37	2.197	0.369	31.183	13.831	542.5	55.759
268.6	0.322	7.359	1.785	0.226	36.658	13.474	543	55.438
268.7	0.278	7.03	1.521	0.243	46.028	14.079	543.5	55.412
268.8	0.201	6.982	1.454	0.148	49.614	14.851	544	55.237
268.9	0.212	8.087	1.517	0.053	38.373	14.995	544.5	55.441
269	0.36	7.993	1.741	-0.066	32.098	14.496	545	55.664
269.1	0.418	7.025	2.159	0.389	30.597	13.235	545.5	55.608
269.2	0.165	7.474	2.393	0.714	27.351	13.426	546	55.632
269.3	0.16	7.248	1.927	0.648	26.552	14.732	546.5	55.882
269.4	0.288	7.188	1.747	0.693	27.849	14.952	547	55.519
269.5	0.099	7.361	1.868	0.716	28.212	14.29	547.5	55.58
269.6	-0.122	7.521	2.168	0.424	28.876	14.211	548	55.766
269.7	-0.06	8.792	2.266	0.375	34.438	14.259	548.5	55.313
269.8	-0.255	8.116	2.049	0.526	35.295	14.053	549	55.634
269.9	-0.061	7.33	2.223	0.565	35.132	14.478	549.5	55.684
270	0.363	8.192	1.933	0.529	31.863	14.331	550	55.37
270.1	0.172	8.354	1.732	0.266	31.516	13.942	550.5	55.692
270.2	0.015	7.793	1.848	0.168	32.234	14.027	551	55.753
270.3	0.006	7.541	1.765	0.227	32.146	13.785	551.5	55.608
270.4	0.183	8.263	2.023	0.476	31.88	13.808	552	55.838
270.5	0.357	8.173	2.4	0.351	34.441	14.232	552.5	55.737
270.6	0.082	8.134	2.357	-0.032	35.326	14.539	553	55.984
270.7	-0.043	8.698	2.554	0.166	29.222	14.156	553.5	55.856
270.8	0.148	8.647	2.594	0.555	27.315	14.18	554	55.978
270.9	0.102	8.829	2.153	0.763	27.51	14.888	554.5	55.914
271	0.185	8.759	2.071	0.536	31.223	14.616	555	55.925
271.1	0.142	7.796	2.083	0.485	34.831	14.041	555.5	55.951
271.2	0.011	7.813	2.087	0.812	36.398	14.627	556	56.029
271.3	0.252	8.73	2.457	0.613	33.928	14.433	556.5	56.197
271.4	0.293	9.094	2.744	0.453	33.788	13.544	557	56.216
271.5	0.398	8.189	2.635	0.499	35.831	13.733	557.5	56.445
271.6	0.627	7.964	2.24	0.523	32.529	14.241	558	56.442
271.7	0.121	8.704	1.81	0.563	35.367	14.803	558.5	56.641
271.8	-0.208	8.455	1.831	0.63	42.583	14.868	559	56.47
271.9	0.131	8.546	1.712	0.719	41.852	14.188	559.5	56.506
272	0.099	8.244	1.649	0.195	37.997	13.724	560	56.209
272.1	-0.049	8.278	2.008	-0.156	35.089	14.169	560.5	56.49
272.2	-0.021	8.267	2.243	0.269	32.106	15.108	561	56.654
272.3	0.256	7.945	1.883	0.455	31.424	15.649	561.5	56.798
272.4	0.305	8.263	1.633	0.488	32.695	15.019	562	56.416
272.5	0.156	8.371	1.828	0.444	33.058	14.407	562.5	56.667
272.6	0.258	8.434	2.063	0.279	36.436	13.953	563	56.802
272.7	0.249	8.403	2.155	0.374	45.836	13.411	563.5	56.7
272.8	0.369	8.229	1.662	0.577	41.914	13.77	564	56.514
272.9	0.508	8.589	1.37	0.395	31.471	14.473	564.5	56.682
273	0.493	8.629	1.836	0.618	34.169	14.981	565	56.728
273.1	0.471	8.638	2.147	0.826	35.815	15.297	565.5	56.937
273.2	0.357	9.468	2.01	0.195	36.562	14.824	566	56.715
273.3	0.552	9.315	1.839	0.209	36.281	14.494	566.5	56.621
273.4	0.47	9.024	1.707	0.349	35.849	14.128	567	57.239
273.5	0.182	9.21	1.566	-0.014	38.681	14.014	567.5	57.242
273.6	0.348	9.549	1.613	0.061	37.085	14.488	568	57.153
273.7	0.166	9.12	1.903	0.333	34.825	14.758	568.5	57.15
273.8	0.124	8.733	2.15	0.552	37.941	14.513	569	56.593
273.9	0.293	9.676	1.985	0.761	43.404	14.188	569.5	56.967
274	0.108	10.216	1.898	0.758	49.188	14.279	570	57.15
274.1	0.23	9.441	2.081	0.565	46.362	13.942	570.5	56.725
274.2	0.522	9.637	2.034	0.336	35.696	13.844	571	56.607
274.3	0.632	9.75	1.999	0.134	35.663	13.376	571.5	56.821
274.4	0.557	9.12	1.904	0.439	37.489	13.434	572	56.911
274.5	0.301	9.639	2.054	0.316	34.779	14.166	572.5	57.101
274.6	0.212	9.192	2.101	0.165	32.903	14.241	573	56.924
274.7	0.418	9.163	1.912	0.755	33.197	14.015	573.5	57.118
274.8	0.468	10.242	1.851	0.941	34.789	14.223	574	57.182
274.9	0.4	9.793	1.726	0.72	33.107	13.992	574.5	57.143
275	0.505	9.634	1.924	0.212	30.418	13.904	575	57.762
275.1	0.513	10.89	2.126	0.317	31.657	14.133	575.5	57.321
275.2	0.618	10.463	2.103	0.749	38.104	13.53	576	57.822
275.3	0.726	9.268	2.094	0.717	45.947	13.765	576.5	57.425
275.4	0.462	9.639	1.828	0.507	42.958	13.78	577	57.552
275.5	0.488	10.481	1.723	0.478	35.046	13.629	577.5	57.704
275.6	0.592	10.417	1.74	0.713	33.827	14.165	578	57.458
275.7	0.481	10.051	1.663	0.5	29.521	14.101	578.5	57.62
275.8	0.464	9.656	1.659	0.145	33.147	13.622	579	57.507
275.9	0.453	10.281	1.572	0.217	40.131	13.687	579.5	57.524
276	0.548	11.195	1.791	0.45	40.173	13.916	580	57.555
276.1	0.769	10.605	1.945	0.331	39.876	14.014	580.5	57.695
276.2	0.76	10.37	1.695	0.514	37.671	14.063	581	57.822
276.3	0.806	10.385	1.117	0.945	39.65	13.901	581.5	57.518
276.4	0.816	10.327	1.1	0.752	43.666	14.513	582	57.634
276.5	0.537	10.635	1.59	0.475	40.73	13.928	582.5	57.553
276.6	0.706	10.503	2.045	0.52	37.085	12.894	583	57.388
276.7	0.676	10.269	2.159	0.652	37.784	13.222	583.5	57.599
276.8	1.004	10.03	2.014	0.549	35.973	13.828	584	57.777
276.9	1.268	11.235	1.697	0.69	38.531	14.354	584.5	57.649
277	1.018	11.984	1.379	0.703	40.627	13.927	585	57.91
277.1	1.001	10.446	1.669	0.385	44.099	13.934	585.5	57.43
277.2	1.096	9.813	1.704	0.687	44.913	13.942	586	57.729
277.3	0.835	9.496	1.576	0.867	37.198	14.098	586.5	57.77
277.4	0.723	10.318	1.624	0.693	37.909	13.649	587	57.881
277.5	1.193	11.354	1.393	0.746	36.447	13.591	587.5	58.144
277.6	1.369	11.006	1.346	0.56	35.501	14.603	588	57.722
277.7	1.039	10.78	1.474	0.754	42.59	14.691	588.5	57.983
277.8	0.708	10.204	1.511	1.093	40.034	14.006	589	58.165
277.9	0.981	10.555	1.654	0.839	35.04	13.48	589.5	57.761
278	1.334	11.043	2.13	0.688	42.334	13.873	590	57.954
278.1	1.247	10.933	1.866	0.824	44.035	13.94	590.5	57.912
278.2	1.288	11.183	1.271	0.807	40.256	14.027	591	58.035
278.3	1.479	11.292	1.392	0.641	39.195	13.87	591.5	58.109
278.4	1.346	11.189	1.637	0.548	38.089	14.159	592	58.295
278.5	1.204	10.881	1.43	0.438	41.531	14.151	592.5	58.186
278.6	1.076	11.227	1.276	0.453	44.417	13.501	593	58.382
278.7	1.184	12.474	1.518	0.69	38.181	13.936	593.5	58.376
278.8	1.37	12.679	1.81	0.618	32.013	13.986	594	58.142
278.9	1.277	10.873	1.625	0.418	30.26	14.293	594.5	58.679
279	0.954	10.513	1.266	0.447	29.77	14.549	595	58.397
279.1	0.88	11.093	1.497	0.398	33.63	13.818	595.5	58.485
279.2	0.987	11.618	1.505	0.298	36.029	14.168	596	58.266
279.3	1.193	11.691	1.628	0.439	38.64	14.777	596.5	58.345
279.4	1.357	11.609	1.653	0.806	40.053	14.696	597	58.324
279.5	1.361	12.022	1.549	0.78	39.816	13.936	597.5	58.656
279.6	1.73	11.58	1.765	0.664	36.285	14.633	598	58.295
279.7	1.749	11.444	1.573	0.76	30.545	15.572	598.5	58.177
279.8	1.48	12.042	1.395	0.818	38.623	15.182	599	58.53
279.9	1.462	12.454	1.477	0.882	45.027	15.079	599.5	58.316
280	1.767	11.507	1.146	0.764	38.286	14.731	600	58.488
280.1	2.008	11.16	1.033	0.691	35.332	14.877	600.5	58.54
280.2	1.874	10.823	1.378	0.404	35.696	14.435	601	58.688
280.3	1.753	10.939	1.794	0.211	32.011	13.647	601.5	58.868
280.4	1.848	12.944	1.833	0.516	31.133	14.009	602	58.708
280.5	1.888	13.387	1.393	0.562	35.669	15.169	602.5	58.566
280.6	1.732	12.503	1.108	0.734	42.375	15.363	603	59.052
280.7	1.701	11.586	1.039	0.984	45.161	14.02	603.5	58.777
280.8	1.768	12.193	1.245	0.706	44.849	13.811	604	58.783
280.9	2.049	13.031	1.546	0.484	41.249	14.365	604.5	58.737
281	2.216	12.762	1.216	0.496	37.764	14.857	605	58.888
281.1	1.839	12.712	0.894	0.627	39.964	14.787	605.5	59.013
281.2	1.868	12.614	0.848	0.815	36.453	14.948	606	58.762
281.3	2.17	13.104	1.074	0.778	36.037	15.514	606.5	59.314
281.4	2.254	12.733	1.343	0.891	42.612	15.448	607	58.846
281.5	2.245	13.266	1.389	0.926	46.678	15.356	607.5	58.904
281.6	2.097	14.319	1.392	0.929	44.299	14.938	608	58.688
281.7	2.211	13.39	1.471	0.906	40.436	14.954	608.5	59.062
281.8	2.457	12.915	1.762	0.536	42.056	14.79	609	58.849
281.9	2.214	13.383	1.978	0.703	41.072	14.58	609.5	59.109
282	2.065	14.011	1.857	1.039	41.618	14.543	610	58.879
282.1	2.402	14.281	1.613	0.986	43.628	14.752	610.5	59.07
282.2	2.435	13.625	1.382	1.01	44.06	15.237	611	59.021
282.3	2.232	13.652	1.27	0.986	42.062	15.637	611.5	59.341
282.4	2.217	14.267	1.527	0.818	36.916	15.419	612	59.105
282.5	2.383	13.841	1.834	1.012	36.623	14.511	612.5	59.366
282.6	2.269	14.211	1.642	0.946	40.446	14.529	613	59.105
282.7	2.048	13.803	1.408	0.911	41.554	15.031	613.5	59.267
282.8	2.196	13.608	1.556	1.057	31.175	15.302	614	59.523
282.9	2.316	14.977	1.489	0.932	28.16	15.282	614.5	59.428
283	2.611	14.597	1.363	0.728	34.685	15.623	615	59.308
283.1	2.753	14.891	1.503	0.766	39.751	15.86	615.5	59.735
283.2	2.444	15.002	1.764	1.112	41.835	14.69	616	59.305
283.3	2.594	14.349	1.555	1.088	40.1	14.423	616.5	59.367
283.4	2.808	14.159	1.355	0.618	42.863	15.033	617	59.613
283.5	2.914	14.459	1.491	0.505	43.402	14.812	617.5	59.967
283.6	3.076	15.738	1.468	1.305	37.584	14.767	618	59.453
283.7	3.03	15.564	1.448	1.401	39.021	14.81	618.5	59.578
283.8	2.919	15.134	1.666	0.813	40.359	14.973	619	59.875
283.9	3.108	15.105	1.923	0.714	36.319	15.216	619.5	59.433
284	3.195	14.555	1.82	0.763	41.286	15.526	620	59.329
284.1	2.991	14.493	1.671	1.074	42.828	15.651	620.5	59.583
284.2	2.84	15.62	1.74	1.186	40.779	14.859	621	59.377
284.3	2.864	16.069	1.645	1.05	41.238	14.682	621.5	59.273
284.4	3.008	15.349	1.778	1.236	37.74	15.26	622	59.419
284.5	3.235	16.093	2.107	1.051	37.021	15.376	622.5	59.665
284.6	3.27	16.687	1.743	1.085	41.432	14.992	623	59.846
284.7	3.137	15.7	1.794	1.108	41.957	14.226	623.5	59.868
284.8	3.053	15.887	2.219	1.088	38.148	14.473	624	59.691
284.9	3.049	16.168	2.219	1.222	39.291	15.746	624.5	59.866
285	3.41	15.842	2.388	0.859	39.024	16.225	625	60.103
285.1	3.558	15.976	2.415	0.74	38.08	15.738	625.5	59.947
285.2	3.349	15.613	2.107	0.85	44.086	15.381	626	59.929
285.3	3.31	15.88	2.083	0.949	46.574	15.593	626.5	60.269
285.4	3.523	16.214	2.078	0.98	42.496	15.846	627	60.19
285.5	3.505	16.6	2.068	0.783	41.348	16.322	627.5	60.402
285.6	3.687	17.328	2.191	0.536	36.053	16.089	628	59.877
285.7	3.618	17.01	2.626	0.435	30.759	15.767	628.5	60.181
285.8	3.577	16.238	2.463	0.604	39.172	15.654	629	59.714
285.9	3.777	16.438	1.988	0.905	43.776	15.269	629.5	59.869
286	3.554	17.848	1.991	0.908	40.257	15.556	630	59.581
286.1	3.905	18.167	2.043	0.981	44.864	16.206	630.5	59.929
286.2	3.842	17.946	2.611	1.187	45.662	16.547	631	60.02
286.3	3.59	17.726	2.446	1.216	40.359	16.85	631.5	59.769
286.4	3.821	17.278	2.252	1.36	35.083	16.541	632	60.231
286.5	4.121	17.302	2.824	1.062	38.924	16.443	632.5	60.501
286.6	4.265	17.154	3.11	0.99	49.734	16.693	633	60.449
286.7	4.422	17.409	2.843	1.54	45.476	15.947	633.5	60.347
286.8	4.591	17.992	2.287	1.393	43.008	15.544	634	60.126
286.9	4.346	18.031	2.397	1.219	48.111	15.405	634.5	60.107
287	4.622	18.13	2.849	1.549	47.151	15.9	635	60.156
287.1	4.662	19.174	3.069	1.662	45.274	15.952	635.5	60.127
287.2	4.442	18.535	3.488	1.929	41.353	15.755	636	60.295
287.3	4.739	16.84	3.342	1.817	40.46	16.406	636.5	60.39
287.4	4.684	17.131	3.271	1.195	46.513	16.296	637	60.483
287.5	4.735	18.478	3.891	1.344	45.261	16.415	637.5	60.536
287.6	4.842	19.621	3.853	1.698	39.832	16.336	638	60.715
287.7	4.639	20.07	3.429	1.837	36.824	15.921	638.5	60.779
287.8	4.726	20.192	3.487	1.534	34.903	16.699	639	61.04
287.9	4.689	20.506	3.477	1.263	34.97	17.236	639.5	60.297
288	4.933	20.18	3.217	1.604	37.9	17.085	640	60.373
288.1	5.592	19.751	3.18	2.011	43.163	17.177	640.5	60.632
288.2	5.272	19.901	3.81	2.081	42.63	16.872	641	60.709
288.3	4.921	20.639	4.021	1.889	39.568	16.849	641.5	60.425
288.4	4.803	21.289	4.185	1.668	45.493	17.473	642	61.003
288.5	4.747	20.343	4.222	1.682	45.375	17.256	642.5	60.539
288.6	5.09	19.366	3.79	1.965	38.434	17.064	643	60.709
288.7	4.947	20.642	4.149	2.202	37.996	17.078	643.5	60.863
288.8	4.974	20.95	4.338	2.097	41.692	16.959	644	60.806
288.9	5.338	19.824	4.568	2.023	46.37	17.697	644.5	61.057
289	5.276	20.705	4.567	2.179	47.812	17.337	645	60.895
289.1	5.432	21.094	4.32	1.993	43.358	16.725	645.5	60.857
289.2	6.079	21.907	4.521	1.83	42.343	16.925	646	60.945
289.3	6.189	22.572	4.651	2.007	41.406	16.986	646.5	60.501
289.4	6.027	21.938	4.539	1.979	35.922	17.476	647	60.988
289.5	5.974	21.248	4.466	1.93	37.025	18.082	647.5	61.115
289.6	6.123	21.829	4.393	2.184	38.91	18.001	648	61.13
289.7	6.195	22.374	4.124	1.871	39.409	17.412	648.5	60.904
289.8	5.836	21.252	4.282	1.637	37.135	17.529	649	60.82
289.9	5.948	21.672	4.787	1.944	39.786	17.505	649.5	61.139
290	6.377	22.427	5.144	2.104	45.822	17.125	650	61.119
290.1	6.317	22.133	5.046	2.007	43.579	17.882	650.5	61.383
290.2	6.046	22.307	5.278	1.976	41.92	18.047	651	60.91
290.3	6.508	22.472	5.547	1.976	43.723	17.883	651.5	60.774
290.4	6.763	22.742	4.861	1.901	44.197	18.234	652	61.229
290.5	6.77	23.019	4.628	2.161	43.288	17.848	652.5	61.372
290.6	6.761	23.119	4.892	2.271	39.43	17.784	653	61.572
290.7	6.883	22.783	4.968	2.213	37.535	17.834	653.5	61.469
290.8	7.491	21.068	5.078	2.368	42.635	18.509	654	61.31
290.9	7.417	21.646	5.408	2.484	49.625	18.962	654.5	61.33
291	7.231	22.078	5.559	2.495	52.197	18.735	655	61.752
291.1	7.339	21.187	5.495	2.136	45.476	19.106	655.5	61.655
291.2	7.55	22.22	5.392	2.257	40.419	18.694	656	61.403
291.3	7.993	22.313	5.327	2.722	41.698	18.457	656.5	61.65
291.4	7.764	21.718	5.933	2.74	38.023	18.845	657	61.25
291.5	7.578	22.972	6.381	2.74	36.142	18.877	657.5	61.528
291.6	7.864	23.761	6.497	2.647	39.383	19.063	658	61.421
291.7	8.118	23.412	6.544	2.899	45.83	19.2	658.5	61.739
291.8	8.286	24.353	6.247	3.102	48.7	18.953	659	61.253
291.9	8.122	24.796	6.088	2.495	48.642	18.596	659.5	61.523
292	8.133	24.402	5.911	2.495	49.998	18.498	660	61.615
292.1	8.139	25.525	5.864	2.763	45.557	18.364	660.5	61.33
292.2	8.659	25.737	6.085	3.091	43.535	18.362	661	61.484
292.3	9.253	25.366	6.445	3.093	47.987	19.16	661.5	61.501
292.4	8.981	25.835	6.563	2.771	43.887	19.658	662	61.656
292.5	8.711	25.381	6.339	2.945	42.757	19.402	662.5	61.771
292.6	8.777	25.406	6.236	3.085	51.282	20.326	663	61.951
292.7	9.012	26.86	6.418	3.267	51.529	20.909	663.5	61.967
292.8	9.369	28.145	6.572	3.371	42.625	20.413	664	62.126
292.9	9.775	27.751	6.813	3.107	43.46	20.569	664.5	61.856
293	9.448	27.472	6.795	3.288	49.603	19.664	665	61.967
293.1	9.174	28.027	6.804	3.873	46.655	19.444	665.5	61.328
293.2	9.608	27.512	7.092	3.879	43.89	20.2	666	61.371
293.3	10.042	27.522	7.335	3.4	44.119	19.627	666.5	61.61
293.4	10.768	27.53	7.443	3.397	42.976	19.476	667	61.148
293.5	11.185	26.797	7.054	3.629	45.45	19.583	667.5	61.703
293.6	10.425	26.271	6.821	3.323	52.676	20.389	668	61.761
293.7	10.11	26.331	7.344	3.377	52.22	21.14	668.5	61.714
293.8	10.472	26.92	8.199	3.882	48.032	20.94	669	62.112
293.9	10.48	27.554	8.253	4.166	42.401	21.689	669.5	62.151
294	10.214	27.467	7.817	4.234	40.433	21.625	670	61.377
294.1	10.251	26.717	7.626	4.044	44.699	20.9	670.5	61.592
294.2	10.687	28.308	7.657	4.196	51.891	21.021	671	62.303
294.3	10.544	29.112	8.176	4.562	57.422	21.092	671.5	61.958
294.4	10.533	27.568	8.418	4.301	52.119	21.185	672	61.945
294.5	10.733	28.299	8.647	4.085	45.911	21.175	672.5	62.263
294.6	11.09	28.725	8.762	4.065	49.921	21.288	673	62.137
294.7	11.613	27.809	8.548	4.143	49.702	21.481	673.5	61.848
294.8	11.536	27.937	8.388	4.054	46.269	22.153	674	61.61
294.9	11.211	28.595	8.105	4.083	45.37	22.324	674.5	62.219
295	10.698	28.316	8.736	4.385	43.361	21.935	675	62.096
295.1	10.8	29.613	9.645	4.512	50.641	21.507	675.5	61.844
295.2	11.398	30.377	9.384	4.385	53.653	21.272	676	62.263
295.3	11.098	29.465	8.913	4.498	45.914	21.101	676.5	61.969
295.4	11.015	29.991	8.923	4.703	46.736	21.361	677	62.358
295.5	11.589	29.984	9.035	4.431	49.332	21.582	677.5	61.871
295.6	11.513	28.754	9.673	4.187	49.393	21.405	678	62.749
295.7	11.444	28.149	9.599	4.417	49.422	22.066	678.5	62.556
295.8	11.768	29.977	9.781	4.588	45.943	21.936	679	62.733
295.9	12.123	31.371	9.987	4.825	43.947	21.713	679.5	62.419
296	12.341	29.504	9.764	5.02	47.906	21.597	680	62.212
296.1	12.55	29.315	9.674	4.637	45.32	22.076	680.5	62.648
296.2	12.489	30.603	9.441	4.393	44.363	22.011	681	62.337
296.3	11.88	29.985	9.169	4.837	57.086	21.616	681.5	62.354
296.4	12.166	30.191	9.05	5.27	60.617	22.247	682	62.863
296.5	12.422	31.073	9.462	5.109	51.469	22.005	682.5	62.596
296.6	12.497	29.929	9.718	5.122	47.942	22.185	683	62.726
296.7	12.967	30.211	10.178	5.363	48.735	21.886	683.5	62.645
296.8	13.202	32.513	10.538	5.124	48.347	22.029	684	63.075
296.9	12.819	31.723	10.616	4.887	52.824	22.087	684.5	63.1
297	12.665	32.301	10.316	5.13	56.879	21.832	685	63.217
297.1	12.952	33.054	10.008	5.319	54.132	22.585	685.5	62.788
297.2	13.071	31.647	9.793	5.177	51.347	22.681	686	62.909
297.3	13.46	31.393	10.141	5.168	51.071	22.964	686.5	63.08
297.4	13.829	31.403	10.361	5.376	48.013	23.39	687	62.773
297.5	13.443	31.801	10.519	5.502	45.155	23.573	687.5	63.005
297.6	13.873	32.961	10.777	5.922	46.402	23.645	688	62.663
297.7	14.986	33.444	10.303	6.059	50.323	23.434	688.5	62.28
297.8	14.476	33.17	10.677	6.027	51.982	23.613	689	62.401
297.9	14.119	33.711	10.907	6.238	50.444	23.184	689.5	62.064
298	14.398	33.153	10.411	6.181	47.702	23.17	690	62.581
298.1	14.676	31.786	10.802	6.418	48.628	22.769	690.5	62.601
298.2	14.749	31.612	11.174	6.462	53.276	23.036	691	62.976
298.3	14.587	32.065	11.015	6.177	52.077	24.583	691.5	62.848
298.4	14.815	34.438	11.472	6.061	48.851	24.521	692	62.878
298.5	15.63	34.549	11.652	5.925	48.026	24.301	692.5	62.958
298.6	16.025	33.305	11.345	5.922	50.029	23.424	693	62.407
298.7	16.096	33.942	11.438	6.538	53.162	23.112	693.5	62.842
298.8	16.246	34.337	11.565	6.755	52.39	23.988	694	62.627
298.9	15.672	34.973	11.67	6.711	48.32	23.759	694.5	62.885
299	16	36.456	11.818	6.599	48.75	23.483	695	62.929
299.1	16.104	34.761	11.731	6.459	52.202	23.964	695.5	63.217
299.2	15.732	33.632	11.551	6.654	56.293	24.068	696	63.622
299.3	16.667	34.406	11.906	6.572	56.741	24.487	696.5	63.789
299.4	17.487	34.566	12.195	6.996	52.917	24.136	697	63.602
299.5	17.601	34.976	12.39	7.237	54.549	23.186	697.5	63.96
299.6	17.618	34.142	12.465	7.08	58.717	23.647	698	63.277
299.7	17.058	34.111	12.421	7.251	60.983	24.023	698.5	63.445
299.8	17.23	34.026	12.788	7.336	57.463	24.67	699	62.738
299.9	17.29	34.399	12.944	6.932	54.329	24.747	699.5	62.917
300	16.826	34.343	12.666	7.207	54.691	23.822	700	62.975
300.1	17.212	31.546	11.293	9.34	52.734	24.126	700.5	63.274
300.2	18.098	35.788	12.166	9.192	54.175	25.163	701	63.306
300.3	18.974	39.607	14.674	8.53	58.282	25.356	701.5	63.802
300.4	18.848	37.556	15.123	9.74	55.188	23.334	702	63.577
300.5	19.159	38.992	14.742	10.741	51.637	22.87	702.5	63.846
300.6	17.227	37.796	14.217	10.219	52.336	22.697	703	63.388
300.7	20.21	33.107	13.829	9.389	54.187	21.512	703.5	64.29
300.8	23.387	34.911	11.757	7.935	55.901	21.884	704	63.968
300.9	20.195	36.456	10.191	6.053	54.077	22.333	704.5	63.373
301	21.356	33.008	11.722	7.133	56.944	22.957	705	63.617
301.1	22.404	32.361	14.641	7.373	55.04	22.621	705.5	63.181
301.2	21.419	34.125	13.098	5.371	48.965	24.098	706	63.014
301.3	19.792	35.948	13.138	6.908	50.705	25.519	706.5	63.313
301.4	18.575	35.504	14.003	8.78	55.132	23.787	707	62.909
301.5	17.467	34.9	11.377	8.209	52.194	22.609	707.5	62.897
301.6	16.963	35.933	13.106	9.048	48.326	23.679	708	63.576
301.7	17.409	36.382	12.248	9.618	53.456	24.748	708.5	63.042
301.8	18.523	34.694	10.181	9.206	54.132	23.291	709	63.464
301.9	19.342	35.828	10.501	8.33	53.909	24.635	709.5	63.914
302	19.777	39.22	10.521	8.94	56.009	25.781	710	64.287
302.1	18.874	38.489	11.015	10.233	55.682	25.67	710.5	64.032
302.2	18.434	35.767	12.956	8.353	50.676	27.96	711	64.005
302.3	19.205	37.953	14.633	8.171	47.06	27.342	711.5	63.773
302.4	18.356	40.715	14.417	9.554	52.704	26.537	712	64.041
302.5	18.515	37.419	14.561	8.244	54.175	27.637	712.5	63.528
302.6	19.482	38.899	12.579	8.238	51.19	26.561	713	63.562
302.7	21.37	42.57	11.977	8.005	53.662	26.105	713.5	63.205
302.8	20.316	43.109	15.309	7.153	53.651	26.585	714	63.594
302.9	19.052	42.432	15.91	7.104	51.111	28.391	714.5	63.411
303	20.21	41.528	14.941	8.937	50.716	28.352	715	63.536
303.1	20.824	42.436	13.21	8.904	52.393	26.416	715.5	63.931
303.2	21.017	39.719	13.377	7.278	52.452	27.202	716	63.528
303.3	19.362	40.166	14.821	7.971	53.596	28.101	716.5	64.101
303.4	19.531	42.703	14.243	12.057	54.907	27.478	717	64.079
303.5	22.462	42.969	15.114	11.136	51.717	25.975	717.5	64.003
303.6	22.015	39.304	14.272	8.34	52.438	25.789	718	64.388
303.7	20.445	39.938	13.763	11.339	52.916	26.303	718.5	64.165
303.8	21.432	41.183	14.995	10.414	50.267	27.061	719	64.198
303.9	22.969	39.909	14.12	7.803	50.873	25.94	719.5	64.073
304	23.489	42.044	14.211	8.64	50.378	25.861	720	63.765
304.1	22.27	42.865	15.388	9.319	51.959	27.025	720.5	63.971
304.2	22.244	42.195	15.167	10.986	52.454	27.536	721	63.892
304.3	21.346	39.401	14.476	11.426	50.888	28.152	721.5	64.342
304.4	20	40.208	15.509	10.078	52.141	28.175	722	64.043
304.5	22.336	42.375	17.543	9.21	53.737	27.298	722.5	64.203
304.6	22.298	41.316	18.556	9.315	58.025	26.645	723	63.898
304.7	21.761	42.154	18.152	9.566	57.845	27.573	723.5	63.905
304.8	21.385	44.522	18.181	8.842	53.61	29.919	724	63.303
304.9	20.128	42.159	17.673	9.547	52.573	29.843	724.5	64.16
305	20.949	40.596	15.642	10.312	53.712	29.579	725	64.198
305.1	22.023	41.901	15.642	10.825	55.672	30.055	725.5	63.947
305.2	22.18	41.803	15.471	8.806	55.525	28.539	726	63.895
305.3	21.28	41.037	15.009	7.372	53.894	28.111	726.5	64.104
305.4	20.789	39.093	14.597	9.38	55.614	26.45	727	64.252
305.5	22.504	38.216	15.594	11.243	56.856	27.409	727.5	64.604
305.6	22.661	40.863	15.131	11.455	61.226	30.057	728	64.7
305.7	21.266	41.808	14.671	10.516	60.272	30.956	728.5	64.68
305.8	21.335	41.422	16.418	9.874	53.851	30.745	729	64.339
305.9	24.567	40.155	16.394	10.326	52.211	29.196	729.5	64.626
306	26.791	37.392	14.523	9.045	52.045	27.522	730	64.92
306.1	23.502	39.906	14.127	8.987	48.903	26.445	730.5	64.792
306.2	23.439	41.583	17.32	9.83	47.263	27.454	731	64.754
306.3	24.226	38.373	17.914	10.942	51.19	27.118	731.5	64.571
306.4	24.567	38.509	16.699	13.745	51.997	27.097	732	63.829
306.5	25.934	39.268	15.86	13.226	50.739	28.438	732.5	64.281
306.6	25.54	40.193	15.776	14.491	48.045	27.522	733	64.444
306.7	24.611	43.744	16.458	13.954	48.309	27.066	733.5	64.465
306.8	24.365	43.556	17.416	11.864	49.068	27.455	734	64.868
306.9	25.162	43.361	16.884	12.714	48.587	26.256	734.5	64.909
307	27.054	42.703	15.9	11.319	51.007	27.728	735	64.856
307.1	26.41	43.002	16.939	14.185	52.451	28.229	735.5	64.551
307.2	25.574	43.999	17.949	16.167	51.703	27.725	736	65.231
307.3	27.649	41.565	18.118	12.959	57.077	29.663	736.5	64.05
307.4	27.71	40.694	16.956	13.074	55.94	29.878	737	64.516
307.5	27.271	42.445	17.775	14.381	49.292	29.933	737.5	64.243
307.6	27.374	44.028	21.629	12.738	49.837	29.018	738	64.265
307.7	27.147	43.318	22.917	12.386	48.637	26.801	738.5	64.583
307.8	28.049	41.718	20.731	14.302	49.628	26.067	739	64.97
307.9	30.066	41.321	19.281	14.798	55.229	26.981	739.5	64.784
308	28.114	44.215	21.161	14.519	57.753	26.794	740	64.647
308.1	26.68	43.84	22.083	14.134	55.31	26.25	740.5	64.6
308.2	30.408	41.994	20.026	13.701	55.931	27.242	741	64.713
308.3	32.55	45.583	20.045	13.588	57.613	28.198	741.5	64.699
308.4	29.283	45.482	21.869	13.631	56.284	27.35	742	64.83
308.5	25.989	41.589	20.689	13.083	53.302	26.118	742.5	64.838
308.6	26.537	44.478	19.403	11.72	51.842	26.695	743	64.969
308.7	28.284	45.604	19.366	11.348	52.641	27.318	743.5	65.413
308.8	26.854	40.311	18.759	15.051	52.309	26.978	744	65.437
308.9	24.13	39.05	20.59	15.273	52.968	26.877	744.5	65.424
309	26.633	42.606	21.204	12.051	52.203	28.571	745	65.196
309.1	28.685	41.98	19.672	14.044	55.183	28.294	745.5	65.086
309.2	28.236	41.62	17.706	15.12	57.201	26.588	746	65.402
309.3	27.477	45.103	19.337	15.445	53.043	27.209	746.5	64.822
309.4	25.732	45.416	21.869	15.465	49.428	28.551	747	64.941
309.5	25.923	46.356	20.306	13.637	48.888	27.666	747.5	64.796
309.6	27.243	48.621	18.819	12.737	52.6	27.521	748	65.506
309.7	28.949	43.571	17.747	15.247	56.766	29.465	748.5	65.182
309.8	29.681	41.313	17.461	16.524	56.284	31.221	749	65.102
309.9	29.07	44.887	18.625	14.992	54.004	29.518	749.5	64.861
310	29.909	45.674	18.532	14.568	50.983	28.075	750	65.198
310.1	30.148	43.929	18.369	14.998	51.971	29.465	750.5	65.413
310.2	26.416	44.751	20.285	14.111	55.547	30.238	751	65.337
310.3	25.027	47.223	21.185	12.692	56.059	31.657	751.5	65.031
310.4	26.08	44.519	19.833	13.647	56.9	31.227	752	66.18
310.5	27.187	40.678	17.764	14.912	56.796	31.322	752.5	65.508
310.6	27.864	40.276	19.316	14.497	56.694	31.09	753	65.961
310.7	27.31	42.381	21.231	14.87	56.343	29.163	753.5	65.924
310.8	29.074	46.208	20.19	14.767	53.044	29.552	754	64.958
310.9	27.962	44.943	17.88	12.991	55.179	30.106	754.5	65.338
311	27.766	39.207	18.243	12.968	57.564	29.388	755	65.607
311.1	28.717	40.132	19.876	14.944	54.724	30.788	755.5	65.41
311.2	27.011	43.054	20.879	15.878	54.321	31.953	756	65.822
311.3	27.495	44.701	21.936	16.014	55.295	32.796	756.5	65.347
311.4	27.124	48.552	21.339	15.707	54.559	32.176	757	65.518
311.5	27.002	50.368	22.446	15.399	55.472	32.365	757.5	65.233
311.6	27.359	47.325	22.391	15.535	57.385	31.155	758	65.068
311.7	27.592	46.405	19.109	15.332	55.626	29.344	758.5	65.453
311.8	31.731	47.649	18.781	15.921	54.459	31.432	759	65.747
311.9	32.747	46.776	20.529	15.405	54.144	31.595	759.5	65.619
312	27.856	45.779	19.479	14.963	55.261	29.575	760	66.096
312.1	26.164	46.753	18.95	15.842	55.048	28.371	760.5	65.129
312.2	30.18	46.655	21.31	16.637	53.809	29.001	761	65.144
312.3	32.147	46.652	22.795	15.608	53.397	30.121	761.5	65.639
312.4	30.225	46.649	21.652	15.149	53.432	30.698	762	66.29
312.5	28.517	46.22	19.012	16.551	55.612	30.501	762.5	66.183
312.6	27.838	48.755	19.586	16.711	58.107	31.081	763	66.663
312.7	31.317	48.076	22.052	16.853	57.407	29.784	763.5	66.339
312.8	32.094	46.957	21.758	18.983	57.788	28.85	764	65.813
312.9	28.238	47.52	19.722	18.054	62.396	29.779	764.5	65.617
313	27.62	46.509	19.234	14.749	62.581	28.801	765	65.533
313.1	28.056	46.268	21.898	14.45	60.045	28.564	765.5	65.717
313.2	27.835	48.058	23.044	16.022	55.168	31.75	766	66.162
313.3	29.013	48.929	21.637	17.719	52.007	32.166	766.5	66.406
313.4	30.917	47.508	21.547	17.532	56.358	29.486	767	66.789
313.5	30.348	50.095	20.282	15.262	58.743	29.544	767.5	66.133
313.6	30.286	49.785	20.129	14.453	58.026	30.223	768	66.11
313.7	29.19	48.119	21.605	15.884	57.779	30.588	768.5	66.385
313.8	30.164	47.455	22.02	16.331	57.343	31.554	769	65.886
313.9	32.472	42.95	23.413	16.367	58.408	32.222	769.5	65.907
314	30.685	45.071	21.751	17.285	57.541	31.927	770	65.848
314.1	30.177	49.344	21.677	16.794	57.333	31.583	770.5	66.235
314.2	31.078	48.34	24.191	16.666	60.547	31.66	771	65.602
314.3	31.143	47.815	24.634	17.201	59.431	32.811	771.5	65.312
314.4	30.257	46.867	26.099	18.231	55.771	33.33	772	66.225
314.5	32.076	48.431	26.472	18.7	54.97	33.902	772.5	66.55
314.6	34.19	47.252	25.395	17.004	56.592	34.102	773	66.562
314.7	33.014	46.002	24.669	17.557	55.138	32.895	773.5	65.73
314.8	31.065	48.711	23.555	17.85	55.64	31.905	774	65.509
314.9	29.588	46.26	23.802	17.32	57.483	34.047	774.5	65.245
315	31.044	48.199	24.767	21.124	54.723	37.038	775	66.176
315.1	33.746	49.083	24.57	22.369	56.351	36.832	775.5	66.788
315.2	33.858	47.972	23.807	21.655	59.441	35.747	776	67.189
315.3	34.178	50.792	23.782	19.545	58.524	34.906	776.5	66.455
315.4	34.816	49.69	24.53	17.311	56.523	33.748	777	66.042
315.5	34.943	47.929	25.67	18.959	57.909	32.104	777.5	65.965
315.6	35.059	50.14	24.918	19.797	61.237	32.469	778	65.572
315.7	34.045	49.391	23.665	19.742	60.107	35.052	778.5	66.18
315.8	32.399	48.152	24.348	20.308	57.072	34.874	779	66.307
315.9	32.721	49.239	25.154	20.518	58.501	33.302	779.5	66.64
316	33.736	49.846	25.896	21.176	58.167	33.876	780	66.031
316.1	35.382	52.399	26.007	20.514	57.124	34.607	780.5	66.513
316.2	35.368	53.934	24.17	21.219	59.95	33.052	781	67.294
316.3	36.229	52.089	24.559	23.903	62.244	32.489	781.5	66.536
316.4	38.495	50.781	26.096	23.195	62.387	33.31	782	66.544
316.5	35.899	50.455	25.987	22.803	59.241	33.302	782.5	65.887
316.6	34.384	50.537	25.468	22.554	57.648	35.068	783	66.339
316.7	33.322	52.13	25.188	21.532	60.59	35.593	783.5	65.555
316.8	33.409	51.988	25.587	21.605	62.909	35.254	784	65.865
316.9	35.725	53.162	26.01	21.465	61.52	34.132	784.5	66.023
317	35.579	53.574	26.57	21.002	63.1	34.183	785	67.041
317.1	34.814	50.743	26.414	20.287	66.188	34.227	785.5	65.836
317.2	34.01	50.81	28.212	19.392	63.908	33.536	786	67.322
317.3	34.467	51.34	27.588	20.071	59.514	35.117	786.5	67.262
317.4	35.233	49.538	24.98	21.053	58.78	34.889	787	66.209
317.5	36.795	51.511	25.72	21.024	59.938	33.957	787.5	67.688
317.6	38.919	51.344	27.151	20.918	63.237	34.314	788	66.788
317.7	39.566	50.755	27.341	21.144	65.997	34.404	788.5	67.763
317.8	37.811	54.82	27.191	20.943	64.928	34.354	789	66.321
317.9	35.567	54.512	27.827	20.267	63.628	34.082	789.5	67.236
318	36.011	51.907	27.37	20.503	63.353	34.042	790	66.386
318.1	36.601	52.576	28.734	24.026	64.444	33.823	790.5	66.666
318.2	37.712	51.607	29.088	25.473	62.39	33.788	791	66.82
318.3	38.751	52.13	27.097	22.864	61.22	34.63	791.5	67.18
318.4	38.087	52.866	28.589	22.24	61.864	34.88	792	67.519
318.5	38.097	51.808	30.972	22.789	60.648	36.066	792.5	67.166
318.6	39.288	51.537	30.414	24.033	60.959	36.752	793	68.144
318.7	39.198	50.7	29.562	25.159	63.638	34.711	793.5	67.607
318.8	38.303	52.238	30.202	23.125	65.216	32.339	794	67.516
318.9	39.857	52.267	28.419	23.346	64.253	31.824	794.5	67.688
319	41.374	50.792	27.93	24.893	65.123	32.687	795	67.363
319.1	40.048	52.216	30.389	25.841	67.285	33.681	795.5	68.1
319.2	39.168	52.229	29.265	25.035	68.123	33.612	796	67.622
319.3	40.048	50.691	27.711	24.68	69.42	32.584	796.5	68.28
319.4	38.556	52.663	27.156	26.291	69.275	33.603	797	67.528
319.5	38.202	53.99	27.527	26.549	64.647	35.298	797.5	68.582
319.6	40.456	54.614	28.452	26.268	60.956	34.557	798	67.987
319.7	40.274	56.239	29.449	25.412	59.666	34.883	798.5	67.212
319.8	41.75	54.341	29.816	24.849	57.954	34.836	799	66.969
319.9	42.116	53.314	27.473	25.302	57.462	33.205	799.5	67.297
320	40.063	55.864	27.203	26.074	57.162	33.176	800	66.452
320.1	38.734	56.279	28.719	26.202	60.748	33.15	--	--
320.2	40.059	54.208	28.604	26.971	64.804	32.533	--	--
320.3	41.791	54.62	27.061	26.305	62.109	32.97	--	--
320.4	39.854	54.355	27.415	26.569	62.494	34.761	--	--
320.5	37.863	54.869	26.712	28.395	66.537	34.477	--	--
320.6	40.091	56.471	25.557	27.409	66.638	32.056	--	--
320.7	40.135	56.178	28.169	25.343	63.676	32.405	--	--
320.8	39.261	54.192	31.485	25.871	62.39	34.573	--	--
320.9	41.685	50.952	32.213	26.237	61.717	33.643	--	--
321	41.853	52.141	29.726	27.101	62.566	31.949	--	--
321.1	41.721	51.347	29.022	28.233	62.077	33.392	--	--
321.2	41.158	50.558	29.182	27.238	58.977	34.077	--	--
321.3	41.098	51.907	29.561	27.057	60.924	33.908	--	--
321.4	43.674	50.806	32.889	28.168	64.198	32.762	--	--
321.5	42.702	51.506	34.526	27.335	61.975	32.166	--	--
321.6	41.107	53.775	32.791	26.221	61.314	32.903	--	--
321.7	41.945	53.548	32.365	26.538	61.166	32.068	--	--
321.8	42.232	50.832	32.387	27.907	63.15	32.762	--	--
321.9	43.074	50.345	32.323	28.137	67.049	33.226	--	--
322	41.417	51.678	33.311	26.99	66.077	32.762	--	--
322.1	40.359	51.884	33.838	29.227	63.206	33.418	--	--
322.2	41.064	52.101	32.108	30.032	61.134	32.915	--	--
322.3	40.625	53.409	31.618	28.409	62.358	32.777	--	--
322.4	43.001	55.072	30.692	28.539	63.118	33.757	--	--
322.5	44.958	54.625	32.649	28.925	63.338	33.401	--	--
322.6	43.335	52.139	36.133	28.766	63.162	32.706	--	--
322.7	42.508	52.22	33.493	28.059	64.616	31.377	--	--
322.8	43.524	51.822	32.736	27.983	65.233	32.755	--	--
322.9	44.751	49.719	34.663	29.208	65.41	34.053	--	--
323	42.447	51.622	34.015	30.031	66.196	33.482	--	--
323.1	41.682	51.823	32.475	29.922	61.992	34.691	--	--
323.2	42.508	50.688	32.585	29.361	63.293	34.235	--	--
323.3	43.269	52.356	32.674	29.604	65.727	34.814	--	--
323.4	43.797	52.621	33.58	29.584	63.858	35.774	--	--
323.5	43.089	53.473	34.685	30.089	66.396	34.01	--	--
323.6	43.483	53.645	35.956	30.391	65.648	35.521	--	--
323.7	43.724	53.03	34.781	30.078	62.643	36.838	--	--
323.8	44.676	53.333	33.757	29.48	64.742	35.664	--	--
323.9	44.826	55.435	33.937	29.448	70.335	35.258	--	--
324	44.547	55.972	33.02	30.858	68.971	34.616	--	--
324.1	43.369	54.25	34.277	32.932	66.743	34.97	--	--
324.2	43.41	57.44	37.177	34.738	68.297	36.076	--	--
324.3	45.847	57.1	37.108	33.633	66.992	37.674	--	--
324.4	46.283	55.475	35.294	34.041	67.487	37.082	--	--
324.5	45.85	57.265	34.94	33.662	67.612	36.223	--	--
324.6	45.457	57.271	34.912	31.381	67.085	36.4	--	--
324.7	44.917	58.388	35.324	30.954	65.012	38.013	--	--
324.8	46.86	58.778	34.076	31.647	64.395	39.432	--	--
324.9	46.033	57.774	33.524	31.265	67.07	37.434	--	--
325	45.854	57.866	33.157	30.099	66.862	35.901	--	--
325.1	47.578	59.27	34.219	30.6	63.972	35.59	--	--
325.2	44.781	59.027	37.445	31.995	63.435	35.921	--	--
325.3	43.193	57.516	36.502	31.964	64.009	36.9	--	--
325.4	45.113	55.669	35.007	32.698	65.448	36.746	--	--
325.5	45.483	55.969	35.93	33.957	68.068	36.581	--	--
325.6	45.866	58.505	36.363	33.925	70.384	37.341	--	--
325.7	45.308	58.327	35.437	33.786	70.734	38.176	--	--
325.8	44.553	57.834	34.015	32.661	68.898	37.64	--	--
325.9	44.937	57.445	35.681	32.053	66.368	37.291	--	--
326	44.757	56.479	36.034	33.075	68.03	37.23	--	--
326.1	46.368	56.021	34.785	33.662	71.896	36.47	--	--
326.2	45.605	56.157	36.356	33.327	72.563	36.909	--	--
326.3	44.91	56.532	37.27	31.789	71.136	35.866	--	--
326.4	45.213	55.875	36.469	31.227	71.895	35.457	--	--
326.5	47.575	56.291	36.482	33.202	71.645	36.551	--	--
326.6	47.951	58.711	36.279	34.399	70.468	37.311	--	--
326.7	44.942	56.589	35.378	35.141	68.095	38.651	--	--
326.8	45.213	55.721	35.664	35.417	67.731	37.794	--	--
326.9	45.064	57.387	36.455	35.39	70.465	35.606	--	--
327	44.524	58.606	36.905	34.76	69.852	37.308	--	--
327.1	45.152	59.448	36.578	33.969	69.25	38.162	--	--
327.2	45.256	59.973	36.333	33.507	66.656	38.177	--	--
327.3	46.877	60.867	36.382	33.533	67.734	39.128	--	--
327.4	45.717	58.719	36.726	34.094	70.609	38.069	--	--
327.5	44.604	59.418	36.592	34.283	69.62	39.787	--	--
327.6	46.347	61.932	36.142	32.677	66.953	39.929	--	--
327.7	45.755	61.674	34.669	32.042	65.862	39.429	--	--
327.8	45.735	60.332	33.009	33.295	67.86	40.64	--	--
327.9	46.764	59.949	34.851	33.607	69.856	41.444	--	--
328	46.5	63.585	37.607	32.816	70.183	40.982	--	--
328.1	45.834	65.724	36.595	31.96	69.016	38.443	--	--
328.2	46.194	66.017	36.688	34.814	69.104	38.632	--	--
328.3	46.259	65.604	38.947	35.893	70.262	38.504	--	--
328.4	47.003	63.905	39.203	33.688	68.628	38.057	--	--
328.5	47.99	63.641	39.456	33.025	66.434	38.925	--	--
328.6	47.729	63.022	39.372	33.189	69.638	37.839	--	--
328.7	48.524	63.605	38.939	33.241	71.764	36.99	--	--
328.8	48.671	63.786	40.082	33.527	68.085	37.317	--	--
328.9	48.494	64.088	40.761	36.386	65.822	36.665	--	--
329	49.475	64.201	41.425	38.475	65.843	36.339	--	--
329.1	50.497	64.908	42.387	37.488	66.112	37.177	--	--
329.2	51.456	64.839	41.545	38.458	68.857	38.254	--	--
329.3	49.911	64.027	40.685	39.905	68.367	37.183	--	--
329.4	49.579	66.226	40.994	39.084	68.742	36.586	--	--
329.5	50.645	66.347	42.148	40.495	71.407	37.173	--	--
329.6	52.769	64.404	43.419	41.982	70.828	37.239	--	--
329.7	53.893	63.145	43.494	39.967	72.546	37.785	--	--
329.8	53.632	64.362	42.59	37.579	72.545	37.543	--	--
329.9	54.82	63.271	43.05	37.541	70.569	38.608	--	--
330	54.446	61.618	42.427	39.36	70.128	39.662	--	--
330.1	54.677	63.223	42.796	40.756	69.151	40.21	--	--
330.2	53.345	63.147	44.398	39.404	69.226	39.473	--	--
330.3	52.016	63.411	41.493	38.559	72.032	38.02	--	--
330.4	52.997	63.657	40.947	41.148	72.353	37.927	--	--
330.5	53.641	64.568	42.961	40.727	71.202	38.008	--	--
330.6	52.072	63.429	42.52	38.75	70.627	38.12	--	--
330.7	50.51	62.993	41.647	39.027	70.853	38.225	--	--
330.8	51.193	64.034	41.023	40.349	72.609	38.226	--	--
330.9	51.395	61.414	40.189	41.01	73.973	37.515	--	--
331	51.418	60.135	40.417	41.621	72.661	36.989	--	--
331.1	52.092	60.245	40.755	41.064	68.376	37.788	--	--
331.2	51.395	60.806	39.714	40.034	68.41	39.517	--	--
331.3	48.633	60.242	40.041	39.053	68.845	40.25	--	--
331.4	46.945	59.386	40.453	37.106	69.293	39.088	--	--
331.5	48.811	61.961	39.056	37.354	71.011	39.445	--	--
331.6	50.63	63.123	38.258	38.402	70.651	40.596	--	--
331.7	52.167	62.822	39.59	39.145	71.378	40.63	--	--
331.8	52.954	62.503	40.269	38.971	73.798	41.202	--	--
331.9	50.842	62.962	39.69	40.356	73.228	40.494	--	--
332	49.086	63.148	40.161	40.53	71.599	40.431	--	--
332.1	50.081	62.592	39.555	40.089	69.583	39.926	--	--
332.2	52.15	63.434	40.961	41.147	66.811	38.162	--	--
332.3	51.321	65.72	43.318	40.797	67.509	38.268	--	--
332.4	51.297	66.649	41.53	40.44	70.75	38.73	--	--
332.5	52.319	65.959	41.09	39.693	74.428	38.922	--	--
332.6	53.377	67.639	42.245	42.02	77.684	39.088	--	--
332.7	51.9	67.407	41.301	43.01	74.84	38.783	--	--
332.8	51.161	66.287	42.406	40.788	71.405	39.47	--	--
332.9	52.481	65.587	43.469	40.639	72.365	39.691	--	--
333	52.783	63.551	41.609	40.018	70.268	39.804	--	--
333.1	53.232	63.553	41.649	39.661	70.538	40.263	--	--
333.2	53.433	65.491	43.668	39.728	74.393	39.65	--	--
333.3	53.889	66.351	44.627	39.876	74.657	39.612	--	--
333.4	53.055	66.397	44.621	41.389	75.587	39.276	--	--
333.5	52.377	66.235	44.016	42.406	76.54	39.621	--	--
333.6	52.504	64.99	42.851	41.797	74.892	39.427	--	--
333.7	53.252	65.923	43.054	41.986	74.493	39.102	--	--
333.8	53.447	66.034	43.535	40.749	73.918	41.414	--	--
333.9	52.397	65.03	43.794	39.691	71.227	41.339	--	--
334	52.341	64.905	46.059	40.045	69.838	40.909	--	--
334.1	52.556	66.313	46.404	40.016	71.367	41.412	--	--
334.2	52.499	66.884	43.544	41.463	74.098	40.891	--	--
334.3	51.978	64.049	42.236	42.41	75.859	40.944	--	--
334.4	50.803	63.927	41.679	43.834	74.585	40.778	--	--
334.5	52.187	65.445	43.132	43.933	73.036	41.162	--	--
334.6	51.978	64.223	45.927	43.768	72.835	42.059	--	--
334.7	51.688	63.432	44.659	43.364	72.015	42.326	--	--
334.8	53.966	64.117	43.301	42.845	72.826	42.416	--	--
334.9	55.792	64.853	44.205	43.544	75.241	42.436	--	--
335	55.942	65.514	45.221	43.764	74.33	41.33	--	--
335.1	55.009	65.111	44.672	43.106	74.12	39.981	--	--
335.2	55.038	66.264	44.148	42.691	74.658	40.364	--	--
335.3	53.792	68.271	44.263	42.751	75.029	41.541	--	--
335.4	54.82	68.457	43.863	42.798	76.701	41.508	--	--
335.5	55.533	67.128	45.105	43.539	77.127	41.264	--	--
335.6	53.012	66.187	46.317	43.774	75.307	41.989	--	--
335.7	54.201	67.812	44.638	45.035	74.507	43.343	--	--
335.8	56.783	67.856	43.5	44.777	74.486	43.437	--	--
335.9	56.078	68.268	45.894	43.314	73.116	41.843	--	--
336	55.177	71.64	46.083	43.629	71.095	40.939	--	--
336.1	56.322	71.974	46.127	44.191	73.409	41.321	--	--
336.2	56.969	71.542	47.241	45.264	75.475	42.049	--	--
336.3	56.781	70.424	47.192	45.996	76.703	40.987	--	--
336.4	57.491	68.195	48.265	45.235	77.675	40.349	--	--
336.5	57.648	68.781	48.37	46.286	75.053	41.507	--	--
336.6	57.408	69.301	47.693	47.437	75.65	42.067	--	--
336.7	57.462	68.3	48.073	46.992	76.126	42.776	--	--
336.8	57.346	67.429	48.428	46.571	76.186	43.82	--	--
336.9	58.226	68.387	49.506	45.41	76.746	43.671	--	--
337	57.706	69.839	49.962	45.515	74.432	42.824	--	--
337.1	56.165	68.629	47.658	46.39	73.743	41.782	--	--
337.2	57.393	66.597	45.908	47.141	74.934	40.799	--	--
337.3	58.142	69.044	46.684	46.866	74.243	41.22	--	--
337.4	58.528	68.636	47.144	46.164	73.454	41.776	--	--
337.5	58.026	65.015	49.46	46.239	73.053	42.314	--	--
337.6	57.242	66.756	48.795	47.014	73.683	42.471	--	--
337.7	58.162	66.028	45.778	47.777	73.065	41.925	--	--
337.8	58.073	65.343	46.609	47.263	71.678	41.972	--	--
337.9	58.543	68.1	47.53	47.246	73.062	42.621	--	--
338	58.31	69.075	49.191	47.545	73.116	43.765	--	--
338.1	58.603	67.11	50.195	47.371	74.332	43.437	--	--
338.2	59.059	66.347	50.319	49.219	75.52	42.955	--	--
338.3	58.427	67.967	50.006	48.82	75.694	43.298	--	--
338.4	57.664	69.206	48.967	47.69	71.431	42.583	--	--
338.5	57.243	69.17	49.4	50.252	68.694	41.684	--	--
338.6	58.716	69.4	49.576	49.486	70.662	42.459	--	--
338.7	59.599	69.836	49.416	47.606	71.031	42.22	--	--
338.8	59.251	69.759	49.609	47.499	74.234	42.313	--	--
338.9	60.394	70.927	50.49	48.257	74.414	44.496	--	--
339	61.346	70.099	50.14	47.598	70.2	44.336	--	--
339.1	58.92	68.224	50.331	47.96	69.022	44.09	--	--
339.2	58.153	67.113	50.587	49.069	70.572	43.961	--	--
339.3	58.221	67.509	48.557	48.531	71.411	45.49	--	--
339.4	58.817	68.692	47.336	49.937	71.989	47.423	--	--
339.5	59.593	69.583	49.707	49.734	71.725	46.223	--	--
339.6	58.493	69.286	51.363	46.956	72.237	44.035	--	--
339.7	58.514	69.478	50.386	46.741	74.409	44.113	--	--
339.8	58.626	71.967	50.656	48.163	75.853	44.646	--	--
339.9	58.028	71.33	49.869	49.658	75.291	44.278	--	--
340	58.934	69.908	49.823	50.404	73.608	44.585	--	--
340.1	59.747	70.216	50.652	50.438	74.069	44.356	--	--
340.2	58.231	69.65	51.158	50.827	75.175	45.462	--	--
340.3	57.747	70.164	51.089	49.232	73.824	45.494	--	--
340.4	59.167	70.248	49.753	47.81	73.647	43.315	--	--
340.5	59.171	70.779	47.707	48.329	74.82	44.4	--	--
340.6	58.768	71.976	47.581	49.634	74.295	45.366	--	--
340.7	58.536	71.39	48.956	50.801	73.836	45.299	--	--
340.8	58.719	72.72	51.021	51.608	74.898	45.808	--	--
340.9	58.823	73.337	51.151	50.511	74.812	45.866	--	--
341	57.828	71.971	49.881	48.28	75.104	46.643	--	--
341.1	57.437	72.684	50.2	48.349	74.69	45.86	--	--
341.2	57.681	72.36	50.243	48.27	73.703	45.97	--	--
341.3	59.241	72.176	50.34	48.523	74.582	46.207	--	--
341.4	59.125	73.524	51.14	50.389	74.902	44.957	--	--
341.5	59.526	73.259	52.324	50.885	75.671	44.716	--	--
341.6	62.122	73.16	52.884	51.25	76.935	45.102	--	--
341.7	62.068	73.23	52.249	51.076	76.514	45.328	--	--
341.8	59.93	72.65	50.705	50.94	76.318	44.377	--	--
341.9	59.114	71.55	51.025	52.322	76.056	45.241	--	--
342	60.304	71.899	52.498	52.473	75.739	45.581	--	--
342.1	60.434	70.831	51.289	52.402	76.031	44.83	--	--
342.2	59.492	69.608	51.001	53.192	76.14	44.072	--	--
342.3	59.613	72.226	52.086	53.098	75.282	44.42	--	--
342.4	60.596	72.229	52.534	51.575	76.547	45.341	--	--
342.5	61.736	72.189	52.306	50.647	78.654	45.822	--	--
342.6	61.859	73.093	53.734	52.719	79.353	46.935	--	--
342.7	61.429	72.113	54.594	52.789	79.321	47.54	--	--
342.8	59.827	72.093	52.542	51.181	78.221	47.612	--	--
342.9	59.845	72.969	51.524	50.989	79.715	47.052	--	--
343	61.153	71.317	50.632	52.988	79.999	46.6	--	--
343.1	62.013	69.881	51.292	54.449	76.126	45.917	--	--
343.2	62.549	70.363	52.234	54.652	74.757	46.602	--	--
343.3	61.577	70.676	51.419	55.994	76.904	46.458	--	--
343.4	62.837	71.06	51.767	55.121	78.078	45.549	--	--
343.5	63.805	70.091	53.087	53.749	78.246	46.89	--	--
343.6	61.967	71.112	53.691	52.841	77.402	47.371	--	--
343.7	62.415	70.714	53.87	52.847	77.463	46.454	--	--
343.8	63.884	70.714	53.926	53.366	78.233	47.919	--	--
343.9	63.86	72.021	54.573	55.048	79.039	49.306	--	--
344	63.763	71.906	54.187	56.844	79.106	47.034	--	--
344.1	63.754	72.255	54.272	55.562	76.395	45.99	--	--
344.2	64.03	72.896	54.829	54.324	74.95	48.105	--	--
344.3	64.171	72.331	54.176	53.621	77.103	47.598	--	--
344.4	63.643	71.005	54.616	54.034	78.748	46.407	--	--
344.5	63.304	71.626	55.6	56.503	77.925	47.704	--	--
344.6	63.858	71.741	56.841	56.963	78.571	48.038	--	--
344.7	63.411	72.185	57.26	55.782	80.405	47.108	--	--
344.8	62.534	72.118	55.757	54.445	79.497	46.935	--	--
344.9	62.384	71.681	53.317	53.101	76.349	47.968	--	--
345	62.84	72.235	50.987	52.435	74.03	47.65	--	--
345.1	61.374	72.169	50.81	52.435	75.429	46.785	--	--
345.2	60.771	72.302	53.288	52.846	75.307	48.518	--	--
345.3	61.191	72.644	54.93	52.492	75.002	48.308	--	--
345.4	60.043	71.872	53.723	51.505	77.74	46.564	--	--
345.5	61.188	71.017	54.118	52.687	78.325	47.437	--	--
345.6	62.527	72.4	54.698	54.356	77.687	49.173	--	--
345.7	62.093	74.176	53.085	53.622	76.733	48.238	--	--
345.8	62.14	72.995	52.15	53.226	74.361	46.64	--	--
345.9	63.66	73.543	52.527	54.933	74.753	47.888	--	--
346	63.567	73.822	54.404	55.566	76.776	48.946	--	--
346.1	62.964	73.618	56.133	54.628	76.509	48.123	--	--
346.2	64.301	74.025	55.626	54.75	78.163	46.809	--	--
346.3	66.821	73.642	54.199	54.767	77.246	47.435	--	--
346.4	65.962	73.297	53.477	56.226	73.541	48.131	--	--
346.5	63.312	73.279	54.665	56.438	75.258	48.34	--	--
346.6	63.736	75.15	56.873	56.528	77.933	49.13	--	--
346.7	64.847	74.548	57.449	55.69	78.453	49.406	--	--
346.8	64.36	74.057	57.059	55.153	78.41	49.428	--	--
346.9	65.602	74.146	57.648	56.721	77.388	48.3	--	--
347	66.4	74.274	58.298	56.528	77.455	48.367	--	--
347.1	65.06	75.5	58.696	55.614	77.774	49.423	--	--
347.2	67.079	75.433	59.726	54.735	77.925	49.289	--	--
347.3	67.932	75.616	59.772	56.195	78.372	49.384	--	--
347.4	66.425	76.369	57.811	57.974	77.757	49.219	--	--
347.5	66.615	77.602	55.244	57.607	76.381	47.804	--	--
347.6	65.854	77.336	54.254	57.411	77.419	47.089	--	--
347.7	65.508	76.256	56.017	56.854	79.44	47.978	--	--
347.8	66.18	76.427	57.039	56.253	79.762	48.569	--	--
347.9	64.394	76.317	56.197	57.643	78.001	48.967	--	--
348	63.631	77.013	57.158	56.897	77.446	49.422	--	--
348.1	63.612	76.669	57.404	55.537	78.891	49.207	--	--
348.2	64.493	76.743	55.797	57.292	79.407	48.74	--	--
348.3	65.973	77.911	56.47	58.508	79.477	47.562	--	--
348.4	66.412	78.477	56.625	57.445	77.661	47.194	--	--
348.5	66.451	78.828	57.495	55.649	75.835	48.239	--	--
348.6	65.883	77.457	58.258	55.566	76.102	48.624	--	--
348.7	66.368	76.782	56.126	56.74	78.659	49.083	--	--
348.8	66.461	75.456	56.372	57.605	80.873	48.689	--	--
348.9	65.706	77.515	56.662	58.022	79.088	47.784	--	--
349	65.968	79.201	56.572	58.282	78.493	47.037	--	--
349.1	65.482	76.233	57.159	58.406	78.729	46.886	--	--
349.2	64.061	75.313	57.169	57.718	77.855	47.729	--	--
349.3	66.805	75.15	56.915	56.49	78.804	49.016	--	--
349.4	67.558	74.86	56.242	56.967	79.367	49.255	--	--
349.5	66.711	76.242	57.509	58.934	80.64	48.83	--	--
349.6	66.98	76.268	59.711	58.595	80.798	50.529	--	--
349.7	65.018	76.842	59.828	57.622	78.035	49.734	--	--
349.8	65.244	77.76	59.531	57.141	78.375	48.917	--	--
349.9	68.443	74.565	59.721	57.487	82.005	49.153	--	--
350	69.62	73.633	59.212	58.492	82.892	48.314	--	--
350.1	69.647	74.142	58.249	59.462	79.735	48.952	--	--
350.2	68.866	74.443	57.932	59.648	78.79	49.055	--	--
350.3	68.605	74.005	59.004	59.952	79.639	48.608	--	--
350.4	68.997	72.446	61.021	61.417	79.202	48.331	--	--
350.5	67.397	73.625	60.117	60.347	81.126	48.491	--	--
350.6	67.239	72.778	58.632	59.367	81.448	48.259	--	--
350.7	67.921	71.98	59.854	60.419	80.829	48.604	--	--
350.8	67.821	74.741	61.751	60.634	80.626	49.452	--	--
350.9	68.149	76.859	61.937	60.654	78.984	49.428	--	--
351	68.394	75.786	60.826	60.406	78.081	50.481	--	--
351.1	67.197	75.035	60.059	60.129	79.733	51.108	--	--
351.2	69	76.828	59.871	60.258	81.631	50.621	--	--
351.3	69.577	76.695	60.927	60.04	79.688	51.581	--	--
351.4	68.3	76.054	60.701	58.974	80.133	52.222	--	--
351.5	68.117	75.749	58.623	60.146	82.062	52.078	--	--
351.6	67.113	76.028	58.891	61.201	80.757	51.515	--	--
351.7	67.424	77.751	59.744	59.163	82.564	50.722	--	--
351.8	67.871	78.087	59.119	61.221	84.201	51.659	--	--
351.9	69.25	79.187	60.149	62.663	82.936	52.333	--	--
352	70.241	80.475	59.671	60.31	81.631	52.82	--	--
352.1	67.984	79.631	58.768	60.014	81.612	52.921	--	--
352.2	67.229	79.234	59.897	59.082	82.381	52.118	--	--
352.3	68.158	78.935	61.571	59.924	82.91	52.116	--	--
352.4	67.699	78.74	61.969	61.026	84.509	52.446	--	--
352.5	67.097	79.469	59.383	60.945	84.953	52.586	--	--
352.6	68.727	78.085	59.105	60.834	83.389	52.292	--	--
352.7	68.402	77.625	60.994	60.901	82.46	52.008	--	--
352.8	69.29	78.084	59.814	61.813	81.416	53.342	--	--
352.9	71.687	76.581	60.28	60.953	81.493	53.984	--	--
353	69.563	77.364	62.479	61.783	80.962	51.666	--	--
353.1	68.968	77.916	62.367	64.325	78.659	51.775	--	--
353.2	69.255	76.471	62.044	64.207	79.715	52.504	--	--
353.3	70.113	76.515	62.854	63.374	80.179	51.636	--	--
353.4	71.815	76.945	63.635	64.424	79.146	51.286	--	--
353.5	70.296	76.648	65.23	64.217	77.979	51.442	--	--
353.6	69.162	77.029	65.665	62.975	77.232	51.91	--	--
353.7	69.444	77.271	63.025	64.914	77.538	52.051	--	--
353.8	71.156	76.163	62.285	64.769	78.178	51.549	--	--
353.9	73.438	76.491	63.297	63.895	78.297	51.566	--	--
354	72.896	77.837	63.376	64.584	77.51	52.849	--	--
354.1	71.416	76.675	62.169	65.79	75.301	52.892	--	--
354.2	70.805	77.686	62.393	65.378	75.496	51.874	--	--
354.3	70.207	79.448	62.787	63.422	78.117	51.962	--	--
354.4	69.225	76.909	61.848	63.766	79.51	53.038	--	--
354.5	68.677	76.599	62.485	65.881	81.163	51.883	--	--
354.6	70.042	78.52	62.665	67.537	80.869	50.572	--	--
354.7	70.94	77.118	62.215	65.999	81.015	51.497	--	--
354.8	71.12	76.007	62.706	65.344	82.794	52.597	--	--
354.9	72.261	76.492	63.44	64.877	82.547	53.015	--	--
355	74.001	76.134	64.281	64.633	81.77	51.828	--	--
355.1	72.498	76.37	64.549	65.533	83.237	50.903	--	--
355.2	70.834	77.483	63.972	65.614	83.499	52.327	--	--
355.3	72.528	78.235	63.585	65.082	83.888	52.669	--	--
355.4	72.417	79.143	62.999	66.104	84.305	52.644	--	--
355.5	72.511	78.207	63.184	67.549	82.15	52.106	--	--
355.6	73.055	77.641	63.997	66.766	79.996	50.493	--	--
355.7	72.351	79.176	63.928	64.093	79.099	50.787	--	--
355.8	72.188	80.132	64.684	63.503	80.965	50.851	--	--
355.9	71.577	80.652	65.158	63.869	82.89	50.441	--	--
356	70.731	79.071	64.221	64.082	83.527	51.193	--	--
356.1	70.151	77.473	63.98	62.944	83.191	52.357	--	--
356.2	70.937	79.333	63.893	62.636	84.131	52.19	--	--
356.3	72.528	80.745	62.894	64.174	84.18	51.633	--	--
356.4	71.042	81.398	61.243	63.509	84.435	51.268	--	--
356.5	70.123	79.269	62.743	64.876	85.397	50.92	--	--
356.6	70.424	77.255	64.835	67.625	84.271	51.007	--	--
356.7	70.573	77.777	64.958	66.69	83.67	49.829	--	--
356.8	71.312	77.844	64.333	65.237	83.772	50.087	--	--
356.9	70.959	78.899	63.786	65.126	83.852	51.033	--	--
357	70.503	79.283	65.816	66.096	82.092	51.869	--	--
357.1	70.72	79.546	66.406	67.197	82.268	52.393	--	--
357.2	71.077	79.575	63.776	64.45	83.554	51.152	--	--
357.3	71.82	78.984	61.777	63.632	85.02	51.913	--	--
357.4	72.6	77.802	63.251	65.26	86.14	52.425	--	--
357.5	71.866	78.084	65.224	65.598	84.024	51.964	--	--
357.6	70.604	79.193	65.656	65.39	82.991	52.042	--	--
357.7	70.52	78.293	65.514	64.722	83.148	51.678	--	--
357.8	70.988	78.967	63.969	65.244	81.592	51.62	--	--
357.9	70.897	79.103	62.973	64.903	81.395	52.084	--	--
358	70.134	77.258	63.092	64.484	81.401	52.632	--	--
358.1	70.438	77.719	63.785	65.207	81.911	52.245	--	--
358.2	71.846	77.188	64.885	66.89	83.82	52.275	--	--
358.3	72.406	76.485	65.076	67.824	83.261	52.625	--	--
358.4	71.318	76.993	65.385	68.016	81.241	52.461	--	--
358.5	70.627	77.031	64.337	67.015	80.101	53.249	--	--
358.6	71.585	77.548	64.726	63.951	79.37	53.4	--	--
358.7	71.3	77.623	65.654	63.173	80.014	52.742	--	--
358.8	72.26	77.966	65.5	65.425	80.992	52.824	--	--
358.9	71.976	79.637	66.498	66.731	79.865	53.426	--	--
359	70.601	79.042	65.834	65.303	81.383	53.786	--	--
359.1	73.085	78.293	64.438	64.583	82.544	52.908	--	--
359.2	73.975	78.925	63.403	65.361	81.068	52.879	--	--
359.3	72.748	79.086	62.387	65.607	80.006	53.809	--	--
359.4	71.135	80.522	62.941	65.601	80.226	53.391	--	--
359.5	72.089	80.547	63.312	65.225	82.602	53.082	--	--
359.6	72.975	80.295	63.42	64.124	81.72	51.907	--	--
359.7	72.098	79.605	63.85	64.281	80.577	50.868	--	--
359.8	72.372	79.051	63.56	65.977	82.675	51.544	--	--
359.9	72.726	79.158	63.643	67.453	82.632	51.923	--	--
360	72.22	79.913	63.354	67.2	83.151	51.895	--	--
360.1	71.796	80.571	63.426	66.805	84.448	51.045	--	--
360.2	73.447	80.107	65.633	66.879	81.903	51.32	--	--
360.3	74.605	80.977	65.018	67.404	78.972	53.931	--	--
360.4	72.464	80.237	62.74	66.418	79.076	54.478	--	--
360.5	73.189	79.15	64.381	66.029	79.622	52.147	--	--
360.6	75.224	80.458	65.858	67.12	79.591	52.029	--	--
360.7	73.219	80.672	66.376	67.181	81.535	53.371	--	--
360.8	70.982	81.85	66.469	66.776	82.675	53.513	--	--
360.9	72.975	80.62	65.701	66.808	81.926	54.205	--	--
361	74.355	79.437	66.194	66.354	82.697	53.807	--	--
361.1	72.792	80.296	67.67	66.849	82.845	52.238	--	--
361.2	72.621	80.202	66.763	68.724	80.939	52.342	--	--
361.3	71.834	82.341	66.136	68.422	80.121	53.142	--	--
361.4	72.949	82.707	66.362	68.184	82.033	52.815	--	--
361.5	73.781	82.684	64.9	68.025	84.21	52.448	--	--
361.6	72.389	83.771	66.026	68.047	84.659	54.163	--	--
361.7	72.955	82.664	67.233	68.027	82.686	55.136	--	--
361.8	74.866	81.499	66.478	67.746	81.836	54.332	--	--
361.9	73.212	82.281	65.382	68.658	82.664	55.154	--	--
362	71.643	81.161	64.978	69.687	83.749	54.919	--	--
362.1	73.074	81.381	64.523	70.364	83.572	53.951	--	--
362.2	73.273	81.653	65.092	68.245	82.327	55.588	--	--
362.3	75.037	81.003	66.626	67.12	83.633	56.245	--	--
362.4	74.973	82.918	65.677	68.703	85.774	55.576	--	--
362.5	74.501	84.668	65.311	69.496	86.104	55.313	--	--
362.6	74.719	83.727	66.925	70.551	85.115	55.739	--	--
362.7	73.969	82.454	66.801	69.592	84.116	56.59	--	--
362.8	75.246	85.159	67.131	68.835	82.246	55.281	--	--
362.9	74.919	84.526	68.053	69.666	81.836	54.987	--	--
363	75.104	81.772	68.307	70.695	81.261	55.287	--	--
363.1	76.831	81.604	68.166	70.796	80.833	55.368	--	--
363.2	75.281	82.153	67.625	70.052	79.95	57.066	--	--
363.3	74.159	83.089	68.173	70.676	80.594	55.8	--	--
363.4	74.673	82.042	68.359	69.943	83.17	54.799	--	--
363.5	76.881	81.523	67.741	69.086	83.681	55.254	--	--
363.6	77.252	80.859	67.29	69.867	83.626	54.14	--	--
363.7	73.978	81.955	69.151	69.666	82.745	55.557	--	--
363.8	73.979	82.535	69.333	69.427	81.021	55.412	--	--
363.9	74.86	80.661	68.806	69.086	81.744	54.434	--	--
364	75.027	80.948	68.604	69.762	84.247	55.434	--	--
364.1	74.947	80.989	66.002	71.138	84.254	54.5	--	--
364.2	73.909	81.45	65.915	71.17	83.971	53.648	--	--
364.3	74.245	82.655	68.59	70.23	83.714	53.793	--	--
364.4	74.548	81.824	68.802	69.469	83.319	53.789	--	--
364.5	74.612	80.49	67.754	69.524	83.897	53.923	--	--
364.6	74.622	79.805	66.452	69.455	85.406	54.369	--	--
364.7	74.205	80.487	66.942	70.02	86.674	53.987	--	--
364.8	74.312	81.851	67.697	69.949	84.628	52.919	--	--
364.9	75.296	83.624	68.08	69.165	82.207	53.25	--	--
365	75.793	84.633	68.336	68.933	82.703	55.414	--	--
365.1	76.097	84.526	68.181	69.37	83.099	55.591	--	--
365.2	76.567	83.278	68.727	69.833	84.966	55.177	--	--
365.3	75.22	84.093	67.004	70.171	85.593	55.194	--	--
365.4	74.312	86.938	67.365	71.313	84.489	55.084	--	--
365.5	73.872	85.291	67.754	71.077	84.224	55.995	--	--
365.6	76.137	82.822	67.683	70.464	83.879	55.821	--	--
365.7	77.615	83.963	68.439	71.286	83.131	54.794	--	--
365.8	76.237	85.8	69.124	70.38	81.43	55.492	--	--
365.9	75.053	84.329	70.062	69.971	81.128	56.371	--	--
366	75.577	83.81	69.881	70.95	80.643	56.57	--	--
366.1	76.543	86.044	69.186	71.429	80.589	56.639	--	--
366.2	77.522	85.071	69.232	71.593	82.198	55.406	--	--
366.3	77.312	84.465	69.713	71.426	82.84	55.496	--	--
366.4	76.5	86.557	69.591	71.712	82.82	56.097	--	--
366.5	76.892	86.438	70.737	72.099	83.224	54.982	--	--
366.6	76.505	86.031	70.531	71.96	82.382	54.288	--	--
366.7	76.729	86.734	69.026	72.473	82.755	54.289	--	--
366.8	75.974	86.522	68.396	73.213	83.293	55.972	--	--
366.9	75.552	86.031	69.269	71.057	83.008	56.898	--	--
367	76.387	85.222	69.978	69.971	83.366	54.901	--	--
367.1	77.214	84.874	69.067	71.521	81.017	54.292	--	--
367.2	75.856	85.507	67.979	71.388	80.55	56.03	--	--
367.3	74.126	85.098	66.722	69.824	79.961	55.611	--	--
367.4	73.779	84.746	66.173	68.367	80.103	55.467	--	--
367.5	73.856	83.243	67.488	69.165	82.263	56.824	--	--
367.6	76.506	80.338	67.633	70.63	81.779	55.685	--	--
367.7	78.029	80.415	67.213	70.61	81.071	54.996	--	--
367.8	76.135	81.805	67.548	70.601	81.432	55.632	--	--
367.9	73.692	82.178	66.84	71.233	82.767	55.595	--	--
368	72.566	82.838	67.043	71.324	82.376	54.877	--	--
368.1	74.295	82.199	67.265	70.63	82.114	54.181	--	--
368.2	75.465	80.65	67.827	71.207	83.565	55.56	--	--
368.3	74.377	80.98	69.061	70.708	82.974	56.848	--	--
368.4	74.965	81.975	68.884	68.781	83.145	56.407	--	--
368.5	75.981	82.504	68.871	68.942	84.157	55.771	--	--
368.6	74.58	81.673	68.491	70.802	83.481	54.782	--	--
368.7	74.419	80.742	67.671	70.982	83.521	56.085	--	--
368.8	75	81.573	67.163	70.76	82.849	57.433	--	--
368.9	73.688	82.414	66.832	70.143	83.047	56.163	--	--
369	73.584	83.688	68.512	68.742	84.207	55.498	--	--
369.1	75.156	84.052	69.113	69.339	83.777	55.945	--	--
369.2	74.985	82.945	68.503	70.137	82.912	56.973	--	--
369.3	75.291	83.331	67.842	70.126	82.881	55.899	--	--
369.4	75.987	81.902	67.61	69.038	86.098	54.993	--	--
369.5	74.855	81.491	68.294	69.299	87.009	55.998	--	--
369.6	74.718	83.939	70.354	70.683	85.439	56.554	--	--
369.7	74.535	82.307	70.23	71.207	84.908	57.451	--	--
369.8	74.052	81.465	68.091	71.559	84.232	56.715	--	--
369.9	76.651	84.218	68.764	71.065	83.817	55.737	--	--
370	77.646	85.091	68.498	70.276	83.296	55.692	--	--
370.1	75.397	83.533	67.982	71.591	85.356	55.612	--	--
370.2	74.307	83.124	69.495	73.63	86.046	55.537	--	--
370.3	76.344	82.506	70.871	73.286	85.01	55.728	--	--
370.4	78.841	81.27	70.537	72.656	83.943	55.937	--	--
370.5	77.37	81.671	69.891	71.457	82.571	55.534	--	--
370.6	76.288	82.89	70.261	71.799	83.539	55.292	--	--
370.7	77.095	83.282	71.121	73.145	84.46	54.933	--	--
370.8	77.71	83.231	71.144	73.729	85.57	54.897	--	--
370.9	78.305	82.899	70.592	73.007	85.544	54.791	--	--
371	78.439	82.413	71.269	72.577	83.856	54.604	--	--
371.1	78.52	83.701	72.012	74.324	84.113	54.926	--	--
371.2	79.48	83.585	72.044	72.372	85.818	54.756	--	--
371.3	79.584	82.44	71.637	70.645	85.93	54.744	--	--
371.4	77.339	81.531	71.14	71.249	84.615	54.565	--	--
371.5	76.431	79.941	70.396	71.986	84.328	54.53	--	--
371.6	78.171	80.324	70.442	72.438	83.62	54.359	--	--
371.7	77.737	81.161	70.691	72.861	83.186	54.004	--	--
371.8	77.008	80.937	70.119	73.428	84.279	54.552	--	--
371.9	77.385	80.563	71.255	73.549	85.533	55.782	--	--
372	76.396	81.828	73.305	73.303	84.816	56.291	--	--
372.1	77.046	82.613	72.833	72.917	84.724	56.114	--	--
372.2	77.983	81.841	71.135	73.163	86.584	56.023	--	--
372.3	77.153	81.995	70.708	72.371	86.377	55.69	--	--
372.4	76.842	81.821	72.795	71.939	83.582	56.105	--	--
372.5	76.553	82.806	73.347	72.412	82.968	55.328	--	--
372.6	76.152	84.056	70.319	74.887	84.921	54.778	--	--
372.7	76.552	83.841	69.337	76.443	84.898	55.548	--	--
372.8	77.437	84.532	69.458	74.759	83.479	55.353	--	--
372.9	77.567	84.286	70.255	72.749	83.264	55.527	--	--
373	78.188	82.394	71.539	71.581	84.235	55.954	--	--
373.1	78.464	82.616	71.796	72.632	86.078	56.242	--	--
373.2	78.978	82.039	71.69	73.921	86.984	56.302	--	--
373.3	78.967	82.005	70.914	73.52	85.689	56.49	--	--
373.4	77.425	83.026	72.603	73.897	84.227	57.318	--	--
373.5	76.993	81.912	73.822	74.129	84.506	57.01	--	--
373.6	78.421	84.285	73.956	74.832	85.184	56.975	--	--
373.7	79.364	84.978	73.154	76.166	85.492	56.676	--	--
373.8	77.721	83.388	71.608	76.515	84.602	56.48	--	--
373.9	77.924	83.568	72.742	76.863	83.189	56.339	--	--
374	78.902	82.895	73.656	76.495	82.632	56.483	--	--
374.1	78.831	83.563	73.558	75.739	82.291	57.41	--	--
374.2	78.075	84.036	72.992	74.504	82.32	56.796	--	--
374.3	78.064	84.07	73.128	75.018	82.179	56.554	--	--
374.4	78.186	82.88	72.995	75.139	83.687	56.241	--	--
374.5	77.908	82.802	73.706	76.117	83.336	55.826	--	--
374.6	78.957	84.103	74.606	76.378	82.768	56.683	--	--
374.7	79.498	83.519	74.069	75.793	84.509	56.676	--	--
374.8	79.282	83.26	73.062	76.724	84.747	56.267	--	--
374.9	78.423	82.082	71.907	76.616	83.379	57.101	--	--
375	78.424	81.786	72.6	75.481	83.322	57.741	--	--
375.1	78.548	83.241	73.547	75.381	83.466	58.115	--	--
375.2	79.066	83.116	73.645	76.622	83.11	58.124	--	--
375.3	80.045	82.64	73.134	75.354	84.451	57.756	--	--
375.4	79.391	82.889	71.562	73.712	83.772	58.098	--	--
375.5	78.908	84.641	71.727	73.352	83.069	58.629	--	--
375.6	78.923	84.88	71.111	74.461	83.009	58.794	--	--
375.7	79.132	83.769	70.956	75.153	81.439	58.302	--	--
375.8	79.785	83.974	72.896	75.27	82.454	58.032	--	--
375.9	79.573	84.032	73.714	76.527	83.661	58.981	--	--
376	78.65	83.647	72.418	75.578	83.434	58.878	--	--
376.1	79.204	84.268	72.833	73.691	83.778	58.679	--	--
376.2	79.416	85.132	74.21	74.547	83.269	59.181	--	--
376.3	77.879	83.127	72.578	74.539	83	58.722	--	--
376.4	78.049	82.448	72.992	73.422	82.256	58.708	--	--
376.5	79.312	84.294	73.442	74.461	83.061	58.347	--	--
376.6	79.893	84.23	73.676	74.594	83.844	58.388	--	--
376.7	78.929	82.811	74.545	74.127	82.001	58.784	--	--
376.8	78.732	83.392	74.583	75.188	80.962	58.571	--	--
376.9	79.619	84.032	75.47	75.868	81.567	58.386	--	--
377	79.205	84.068	74.654	76.019	83.81	58.009	--	--
377.1	79.468	82.823	73.47	76.111	83.733	58.046	--	--
377.2	78.847	83.041	73.271	76.117	82.831	57.843	--	--
377.3	78.728	83.844	73.019	75.876	84.299	57.846	--	--
377.4	79.492	82.951	74.367	75.381	84.427	57.446	--	--
377.5	78.712	82.59	74.551	74.905	82.686	56.583	--	--
377.6	78.682	83.751	73.515	75.435	82.135	56.09	--	--
377.7	79.118	84.636	73.198	75.397	83.141	56.107	--	--
377.8	79.21	83.321	72.874	76.073	83.398	56.741	--	--
377.9	79.218	84.068	73.424	77.301	82.793	57.408	--	--
378	79.532	83.937	73.61	76.654	83.772	57.539	--	--
378.1	80.484	83.008	73.677	76.06	84.149	56.819	--	--
378.2	80.013	83.45	73.5	76.134	83.907	56.38	--	--
378.3	79.608	84.464	73.175	76.077	85.007	57.024	--	--
378.4	79.599	84.621	73.088	75.623	83.875	57.553	--	--
378.5	78.981	83.109	72.984	75.06	83.896	57.256	--	--
378.6	79.587	83.17	72.942	75.308	84.381	58.041	--	--
378.7	80.028	83.614	73.726	76.607	83.041	57.675	--	--
378.8	79.147	83.74	74.525	76.678	83.324	56.824	--	--
378.9	78	85.188	73.895	76.129	85.686	57.425	--	--
379	77.209	84.554	73.225	75.42	86.899	57.12	--	--
379.1	76.396	84.085	73.647	75.235	84.944	57.184	--	--
379.2	77.168	85.008	73.723	75.133	85.284	57.985	--	--
379.3	79.274	84.174	73.639	74.548	86.235	58.743	--	--
379.4	79.472	83.595	73.807	74.968	84.248	58.934	--	--
379.5	78.513	82.785	74.138	74.467	84.091	58.508	--	--
379.6	78.429	83.278	74.487	75.528	85.825	58.025	--	--
379.7	79.776	85.286	74.039	76.823	86.969	57.988	--	--
379.8	79.996	85.754	73.621	76.149	86.234	58.189	--	--
379.9	79.375	84.529	73.727	75.749	86.38	58.665	--	--
380	78.777	83	74.944	75.58	87.035	58.479	--	--
380.1	77.789	83.449	74.408	75.859	87.465	58.27	--	--
380.2	77.76	83.94	72.96	75.748	87.34	58.534	--	--
380.3	78.78	83.929	72.82	76.033	86.655	57.632	--	--
380.4	79.469	84.831	73.386	75.774	87.119	56.883	--	--
380.5	80.138	83.884	74.321	76.373	86.47	56.87	--	--
380.6	80.589	82.898	75.357	76.039	85.884	57.806	--	--
380.7	79.845	83.305	75.594	75.476	87.141	58.342	--	--
380.8	79.688	82.671	75.139	76.671	88.147	58.505	--	--
380.9	79.584	83.498	74.866	77.594	88.229	58.405	--	--
381	79.895	84.361	73.47	77.292	86.876	57.977	--	--
381.1	80.531	83.342	73.654	76.106	86.876	58.595	--	--
381.2	80.33	84.138	75.72	77.289	87.119	58.475	--	--
381.3	80.484	84.07	75.392	77.551	86.076	58.2	--	--
381.4	79.761	83.969	75.113	76.421	85.945	58.615	--	--
381.5	79.845	85.097	75.478	76.932	84.499	57.845	--	--
381.6	80.803	85.034	75.493	77.249	83.948	57.051	--	--
381.7	80.432	85.04	75.945	77.206	83.543	56.757	--	--
381.8	80.341	85.707	74.898	77.377	83.815	57.355	--	--
381.9	80.118	85.138	74.182	76.357	84.329	58.394	--	--
382	79.744	84.898	74.898	75.514	84.605	59.306	--	--
382.1	78.978	85.596	75.212	76.07	84.155	59.024	--	--
382.2	78.139	83.827	73.766	77.29	83.873	57.813	--	--
382.3	79.419	83.376	72.952	77.675	84.946	58.568	--	--
382.4	80.045	85.023	74.057	77.29	85.052	59.27	--	--
382.5	79.198	85.76	74.266	76.775	84.219	58.873	--	--
382.6	78.395	85.535	74.519	75.876	84.291	59.103	--	--
382.7	78.989	86.394	74.619	76.147	84.395	59.717	--	--
382.8	80.174	86.693	73.528	76.001	83.762	58.998	--	--
382.9	80.096	84.433	73.122	75.412	83.006	58.713	--	--
383	79.788	82.509	73.769	76.48	83.546	58.475	--	--
383.1	79.459	83.202	73.915	76.471	84.444	58.095	--	--
383.2	79.407	83.797	73.734	76.978	83.662	58.9	--	--
383.3	79.584	83.469	73.253	78.09	82.959	59.552	--	--
383.4	78.513	83.145	72.768	76.306	82.942	59.167	--	--
383.5	78.056	82.278	73.547	74.794	83.528	58.784	--	--
383.6	79.55	81.865	73.984	76.434	83.319	58.794	--	--
383.7	80.118	82.41	74.408	76.596	83.611	58.931	--	--
383.8	79.655	82.092	75.092	75.098	84.241	59.497	--	--
383.9	79.776	81.87	74.728	75.412	83.11	59.18	--	--
384	80.086	82.922	75.069	75.397	83.199	58.012	--	--
384.1	79.218	82.002	74.937	74.945	83.286	57.574	--	--
384.2	78.957	82.274	74.503	75.293	81.557	58.218	--	--
384.3	79.671	82.5	74.213	75.847	81.886	58.311	--	--
384.4	79.71	82.092	72.972	75.844	81.938	58.398	--	--
384.5	79.79	82.585	73.268	76.939	82.361	58.836	--	--
384.6	79.659	82.352	74.498	77.029	83.592	58.694	--	--
384.7	79.491	83.707	74.37	75.601	82.362	59.232	--	--
384.8	80.223	83.014	73.729	75.467	82.559	59.575	--	--
384.9	80.589	81.592	73.643	75.891	82.927	59.587	--	--
385	79.985	83.102	74.161	76.076	81.184	59.166	--	--
385.1	79.337	84.888	74.414	75.745	79.81	58.394	--	--
385.2	79.956	85.49	73.933	77.222	80.06	58.722	--	--
385.3	80.316	83.887	74.454	78.046	81.673	58.246	--	--
385.4	80.159	84.317	75.114	76.831	82.573	58.347	--	--
385.5	80.099	85.796	75.813	76.935	81.491	59.673	--	--
385.6	80.415	84.668	76.151	77.684	80.678	59.232	--	--
385.7	79.941	83.16	75.365	77.35	80.833	58.722	--	--
385.8	80.363	83.578	75.269	77.254	81.772	59.203	--	--
385.9	80.945	84.514	74.838	78.146	82.339	59.302	--	--
386	80.872	84.206	75.772	78.041	81.956	58.897	--	--
386.1	81.57	83.998	77.472	77.141	83.046	58.969	--	--
386.2	80.624	84.3	77.422	76.292	82.875	58.742	--	--
386.3	80.121	83.643	77.087	78.542	81.352	58.35	--	--
386.4	80.191	82.904	75.412	79.771	81.331	58.946	--	--
386.5	80.888	82.613	73.978	78.749	82.895	59.348	--	--
386.6	80.785	83.273	74.509	78.572	84.749	59.889	--	--
386.7	79.677	84.557	74.741	77.026	84.946	60.005	--	--
386.8	80.341	84.557	74.568	76.344	84.151	60.118	--	--
386.9	80.589	84.1	74.387	76.825	83.542	60.406	--	--
387	79.822	83.833	75.217	77.533	83.794	60.057	--	--
387.1	79.294	83.116	76.549	77.51	84.447	60.623	--	--
387.2	80.11	82.639	75.818	77.139	84.795	60.773	--	--
387.3	80.42	83.243	74.925	77.269	84.637	59.944	--	--
387.4	79.688	84.676	75.081	76.678	82.887	59.824	--	--
387.5	80.022	84.914	74.797	76.08	82.433	59.795	--	--
387.6	80.943	83.315	75.826	76.778	84.1	59.482	--	--
387.7	81.729	83.485	76.494	78.056	84.47	59.224	--	--
387.8	81.367	85.181	75.406	78.375	84.354	59.36	--	--
387.9	80.917	84.93	75.261	77.837	84.659	59.547	--	--
388	80.446	83.85	75.533	77.47	84.204	59.904	--	--
388.1	79.364	84.705	75.455	78.59	84.186	60.223	--	--
388.2	79.15	85.359	75.658	78.313	84.291	60.532	--	--
388.3	79.808	85.674	75.894	77.115	82.986	60.683	--	--
388.4	80.208	86.281	75.223	78.079	82.811	59.27	--	--
388.5	80.623	85.852	74.634	77.576	84.326	59.331	--	--
388.6	80.844	85.345	75.598	76.93	84.154	59.851	--	--
388.7	79.671	84.901	76.025	78.2	83.073	59.099	--	--
388.8	79.26	85.71	76.674	77.469	84.084	59.32	--	--
388.9	79.887	87.122	77.524	76.321	85.378	58.949	--	--
389	80.482	85.999	76.889	76.669	84.221	58.653	--	--
389.1	79.823	85.823	76.231	77.345	83.517	58.888	--	--
389.2	79.718	85.353	76.279	78.54	84.294	59.196	--	--
389.3	80.075	84.688	77.127	78.667	84.514	59.753	--	--
389.4	79.674	86.345	76.588	77.776	83.873	58.833	--	--
389.5	80.522	85.881	74.538	77.715	84.134	57.986	--	--
389.6	81.079	85.045	75.082	78.14	84.145	58.797	--	--
389.7	80.548	85.37	75.345	78.467	83.731	59.63	--	--
389.8	79.759	85.472	74.146	79.025	84.331	59.032	--	--
389.9	80.565	84.351	75.177	79.283	84.885	58.087	--	--
390	80.89	83.461	76.192	78.166	84.384	58.199	--	--
390.1	80.031	84.2	77.011	77.858	83.594	58.636	--	--
390.2	79.794	84.435	76.17	78.407	82.977	58.542	--	--
390.3	81.05	83.116	75.372	78.307	82.578	58.646	--	--
390.4	81.958	82.706	76.173	78.624	83.975	58.331	--	--
390.5	81.046	83.536	76.038	78.87	84.496	58.575	--	--
390.6	81.113	83.963	76.375	78.424	85.635	59.306	--	--
390.7	80.855	84.477	77.231	76.981	85.843	58.995	--	--
390.8	79.768	84.206	76.84	76.897	83.612	59.331	--	--
390.9	79.503	84.201	76.215	77.641	84.171	59.042	--	--
391	80.148	83.658	76.456	77.635	85.472	58.87	--	--
391.1	80.64	83.719	76.318	77.333	84.831	59.164	--	--
391.2	80.408	85.178	75.726	77.608	83.978	59.521	--	--
391.3	80.093	85.831	76.036	79.021	83.803	59.358	--	--
391.4	79.073	85.481	76.453	78.882	84.065	58.463	--	--
391.5	78.769	85.429	77.255	77.678	84.676	59.059	--	--
391.6	79.637	85.564	77.382	77.031	84.692	59.644	--	--
391.7	79.395	86.392	75.728	76.74	83.713	59.253	--	--
391.8	78.934	87.141	75.36	77.373	82.623	58.633	--	--
391.9	79.124	87.796	76.033	78.014	82.088	58.424	--	--
392	79.274	87.408	75.967	77.167	81.995	58.458	--	--
392.1	80.103	87.216	76.216	76.631	83.408	58.411	--	--
392.2	80.608	87.227	76.169	77.126	84.462	58.276	--	--
392.3	80.922	86.375	76.32	77.814	84.088	58.887	--	--
392.4	81.34	86.781	77.695	79.404	84.254	59.064	--	--
392.5	80.568	86.719	77.747	79.604	83.551	57.661	--	--
392.6	80.742	86.987	76.596	78.825	83.884	58.177	--	--
392.7	80.936	87.025	77.678	77.704	84.526	59.537	--	--
392.8	80.978	86.322	78.055	77.113	84.99	59.94	--	--
392.9	81.827	86.052	77.011	77.98	85.579	59.688	--	--
393	83.441	86.539	76.573	78.011	83.661	59.756	--	--
393.1	83.037	86.967	76.697	78.734	84.389	59.695	--	--
393.2	81.111	86.569	77.065	80.043	86.6	59.276	--	--
393.3	81.758	85.722	77.844	79.619	85.945	59.256	--	--
393.4	82.42	86.592	78.226	79.359	85.912	59.372	--	--
393.5	82.211	87.094	76.859	80.458	86.781	60.21	--	--
393.6	82.333	85.675	76.999	80.937	86.322	60.405	--	--
393.7	82.994	85.097	77.939	81.415	85.767	59.88	--	--
393.8	82.756	86.316	78.476	81.746	85.884	59.917	--	--
393.9	82.55	87.123	79.105	80.6	86.253	59.793	--	--
394	82.658	87.161	78.961	79.446	84.889	59.207	--	--
394.1	81.361	87.222	78.6	79.17	84.419	59.468	--	--
394.2	81.293	86.195	78.151	79.8	85.757	59.464	--	--
394.3	82.793	86.388	78.011	80.545	85.443	59.747	--	--
394.4	83.328	86.664	77.892	80.373	85.199	60.806	--	--
394.5	82.266	86.9	77.563	79.863	85.506	60.738	--	--
394.6	81.743	86.85	77.939	79.424	84.422	60.252	--	--
394.7	81.284	85.941	78.825	79.318	83.719	60.39	--	--
394.8	80.577	86.554	79.207	78.951	85.159	60.443	--	--
394.9	81.07	86.958	79.506	79.686	86.07	60.588	--	--
395	81.056	87.225	78.761	80.598	86.111	60.558	--	--
395.1	80.54	86.708	76.964	79.156	85.866	60.115	--	--
395.2	80.247	86.61	77.127	78.181	85.675	60.159	--	--
395.3	80.589	87.224	78.667	78.709	85.184	60.344	--	--
395.4	81.096	86.25	79.643	78.932	84.279	60.052	--	--
395.5	81.053	85.469	78.993	79.471	84.509	59.695	--	--
395.6	80.833	85.555	78.242	80.736	85.889	60.509	--	--
395.7	81.917	86.27	77.823	80.359	85.379	61.295	--	--
395.8	82.954	86.473	78.101	79.672	84.402	60.645	--	--
395.9	82.635	86.017	77.815	79.802	84.731	60.292	--	--
396	81.88	85.535	78.99	79.677	85.391	59.79	--	--
396.1	81.488	84.796	79.81	79.204	86.433	59.773	--	--
396.2	81.647	85.239	77.878	79.23	86.935	60.106	--	--
396.3	82.59	85.747	77.574	79.665	85.635	59.83	--	--
396.4	83.151	85.538	78.96	79.03	85.524	60.248	--	--
396.5	83.029	85.265	79.938	79.456	86.308	60.852	--	--
396.6	82.747	85.234	78.992	80.817	86.438	60.794	--	--
396.7	82.259	86.061	78.462	81.107	86.896	59.904	--	--
396.8	81.966	86.716	79.434	80.479	86.417	60.493	--	--
396.9	80.62	85.857	80.089	79.961	86.229	61.298	--	--
397	81.535	85.846	79.181	80.244	86.472	60.406	--	--
397.1	82.545	86.035	77.94	80.551	85.942	60.237	--	--
397.2	82.474	85.545	78.426	80.602	85.931	60.359	--	--
397.3	82.675	86.7	79.62	80.859	86.472	60.201	--	--
397.4	81.828	86.914	79.675	80.386	86.266	60.025	--	--
397.5	82.346	87.352	78.857	79.179	85.811	60.15	--	--
397.6	82.674	87.323	79.138	79.268	85.764	60.181	--	--
397.7	81.805	86.426	79.414	80.342	86.069	60.074	--	--
397.8	81.87	86.508	78.799	80.212	86.038	60.545	--	--
397.9	82.388	86.682	78.61	80.678	84.717	60.478	--	--
398	82.17	87.222	78.433	81.442	83.171	60.551	--	--
398.1	81.465	87.115	78.603	80.241	84.018	60.823	--	--
398.2	80.965	86.777	78.505	80.051	84.793	60.53	--	--
398.3	81.628	87.271	78.772	80.685	84.004	60.547	--	--
398.4	82.048	87.668	80.003	80.003	83.891	60.732	--	--
398.5	82.121	87.119	79.663	79.419	84.859	60.591	--	--
398.6	82.42	86.513	79.51	79.515	84.174	60.675	--	--
398.7	82.253	87.405	79.881	80.023	83.443	60.533	--	--
398.8	82.239	87.885	79.585	80.608	85.236	60.42	--	--
398.9	82.025	88.147	78.656	81.021	85.049	60.916	--	--
399	82.709	88.246	78.133	81.039	84.642	60.866	--	--
399.1	82.869	87.535	78.049	80.379	85.84	60.487	--	--
399.2	81.917	87.906	77.531	80.128	85.626	60.507	--	--
399.3	82.269	87.553	78.316	79.773	84.724	61.261	--	--
399.4	82.298	86.365	79.306	79.619	84.674	61.565	--	--
399.5	82.616	86.267	78.554	80.153	84.459	60.602	--	--
399.6	82.713	87.314	78.105	79.575	84.297	60.199	--	--
399.7	81.044	87.115	78.893	79.192	84.163	60.754	--	--
[truncated: 6,002 more rows]
