# Supplementary material for: Aqueous synthesis of highly functional, hydrophobic, and chemically recyclable cellulose nanomaterials through oxime ligation
Source: Nat Commun. 2022 Nov 14;13:6924. doi: 10.1038/s41467-022-34697-5 (PMC9663568; doi:10.1038/s41467-022-34697-5)
Supplement: Supplementary file 3 — Source Data [file 41467_2022_34697_MOESM3_ESM.zip › Source data file Supplementary Fig. 37.xlsx]

## Sheet: Blad1
2 tetha	Intensity (a.u.)	Intensity (a.u.)	Intensity (a.u.)	Intensity (a.u.)	Intensity (a.u.)	Intensity (a.u.)
degree
	DA-CNF	DA-CNF-1h	DA-CNF-2h	DA-CNF-3h	DA-CNF-4.5h	DA-CNF-7.5h
5.00418	324.991	278.992	207.994	299.992	264.993	--
5.01218	317.341	234.002	228.106	318.191	274.575	--
5.02018	365.488	256.702	257.361	334.553	307.02	--
5.02818	330.748	264.234	221.62	274.068	303.895	--
5.03618	326.66	241.768	245.871	280.765	266.492	215.994
5.04418	329.362	255.105	241.767	292.659	289.7	207.384
5.05218	336.702	264.468	226.342	294.256	271.195	222.553
5.06018	321.449	282.85	221.298	268.025	292.189	209.172
5.06818	327.85	259.005	225.617	283.38	287.854	204.511
5.07618	330.682	251.021	224.916	308.105	298.125	212.659
5.08418	320.534	262.319	220.703	305.811	307.129	220.957
5.09218	336.273	269.66	207.301	302.723	292.237	201.939
5.10018	329.56	261.237	212.656	302.087	303.017	200.255
5.10818	315.955	265.188	223.64	301.127	310.813	216.339
5.11618	319.069	281.172	222.254	290.452	290.788	216.534
5.12418	312.294	262.899	218.43	278.401	277.792	197.705
5.13218	330.811	256.503	205.338	292.768	260.553	192.361
5.14018	322.342	284.943	227.635	298.229	271.806	207.934
5.14818	310.048	257.404	237.282	316.581	290.743	209.706
5.15618	299.307	258.939	219.845	294.549	298.791	193.469
5.16418	362.216	245.405	250.323	311.901	284.422	201.123
5.17218	348.39	244.337	234.151	283.161	300.708	228.936
5.18018	319.21	264.828	227.637	331.627	272.682	229.557
5.18818	336.368	276.41	236.895	281.958	268.549	215.383
5.19618	307.645	249.602	232.108	280.044	293.442	219.53
5.20418	310.744	251.808	249.784	296.848	285.577	229.752
5.21218	337.803	260.041	225.092	296.214	283.214	195.273
5.22018	320.58	238.879	206.685	296.001	289.807	214.127
5.22818	305.685	275.415	212.892	316.208	263.519	219.872
5.23618	302.983	261.249	255.569	273.511	287.613	220
5.24418	294.323	255.447	232.568	279.248	279.646	203.026
5.25218	320.945	258.723	213.556	263.181	284.57	206.106
5.26018	340.105	250.431	224.398	287.09	302.76	193.26
5.26818	340.619	268.818	230.214	305.81	293.924	175.442
5.27618	348.952	275.602	227.895	303.895	290.188	186.909
5.28418	342.712	254.222	216.284	288.202	303.655	199.125
5.29218	329.468	250.823	220.968	290.839	294.63	186.689
5.30018	335.953	251.371	217.591	305.749	284.929	215.512
5.30818	346.679	240.827	204.157	299.618	303.888	214.463
5.31618	343.179	240.879	228.021	296.62	311.6	206.779
5.32418	317.885	242.686	227.323	289.026	302.323	220.936
5.33218	299.099	273.471	225.08	283.785	288.097	228.803
5.34018	325.045	262.204	235.939	290.063	267.124	222.695
5.34818	354.622	241.756	230.132	297.567	277.208	200.381
5.35618	304.091	261.946	221.128	313.346	289.273	210.653
5.36418	335.358	243.711	222.847	303.441	298.932	217.627
5.37218	298.571	273	231.748	317.146	308.706	198.576
5.38018	356.975	273	226.003	275.019	302.004	201.416
5.38818	330.204	261.516	205.903	302.754	302.958	222.491
5.39618	350.033	260.086	220.546	295.77	295.685	219.085
5.40418	297.071	253.897	248.157	320.286	305.463	219.874
5.41218	321.345	264.611	213.851	284.192	290.414	217.002
5.42018	329.574	278.015	230.391	300.391	305.097	216.043
5.42818	343.397	260.907	243.698	299.558	307.768	189.481
5.43618	355.719	261.719	227.056	290.686	283.846	196.591
5.44418	316.159	251.819	207.137	280.75	289.16	180.584
5.45218	308.798	253.632	224.429	297.963	293.918	195.883
5.46018	316.279	255.557	217.763	297.225	299.462	195.047
5.46818	310.732	265.739	232.276	285.921	303.92	193
5.47618	306.512	278.467	234.072	286.467	284.915	211.455
5.48418	327.866	264.382	216.925	291.571	276.264	205.587
5.49218	340.872	244.597	215.083	301.652	281.331	193.131
5.50018	314.945	252.667	205.751	313.612	273.973	211.181
5.50818	314.92	275.009	215.992	304.073	288.327	219.224
5.51618	328.757	273.164	211.213	274.141	305.381	210.339
5.52418	318.502	238.338	233.098	284.767	309.467	199.89
5.53218	332.482	262.32	217.573	291.636	302.602	183.806
5.54018	341.517	234.297	219.259	319.551	267.297	194.964
5.54818	330.991	236.318	217.856	295.587	272.491	207.584
5.55618	314.759	240.833	240.357	309.38	302.317	193.199
5.56418	326.599	267.629	215.546	314.67	307.001	182.282
5.57218	354.365	250.395	194.483	299.351	307.001	178.56
5.58018	331.613	259.356	231.421	278.419	294.839	200.587
5.58818	311.249	267.144	210.784	307.361	288.643	212.863
5.59618	303.048	247.591	196.095	292.292	289.701	195.773
5.60418	302.001	261.773	202.079	305.965	282.73	185.242
5.61218	323.428	269.062	235.377	293.93	286.358	204.646
5.62018	340.119	238.924	221.151	282.496	316.187	189.034
5.62818	322.916	247.405	245.328	301.085	305.236	192.103
5.63618	313.638	257	231.034	300.799	277.148	222.89
5.64418	319.951	259.976	224.711	299.761	279.496	194.032
5.65218	344.995	251.504	207.139	311.84	277.504	194.564
5.66018	345.683	258.808	197.709	310.842	282.768	185.397
5.66818	328.599	259.512	214.076	302.533	293.664	180.913
5.67618	329.125	243.425	223.549	300.726	292.275	197.471
5.68418	335.441	256.232	224.325	289.445	296.294	211.868
5.69218	341.68	267.848	220.34	275.02	291.169	210.411
5.70018	345.358	256.442	218.908	282.035	276.064	206.468
5.70818	342.602	261.911	212.473	289.165	289.144	210.824
5.71618	312.49	245.093	208	277.756	303.675	210.267
5.72418	301.655	242.065	207.831	283.597	274.759	195.566
5.73218	347.479	258.45	213.214	268.595	298.816	189.149
5.74018	333.883	233.663	253.557	313.242	270.506	199.255
5.74818	301.627	231.21	225.124	304.125	276.167	199.577
5.75618	338.967	258.975	182.039	284.019	279.997	202.404
5.76418	340.914	236.043	220.263	324.177	290.523	221.591
5.77218	362.023	254.195	203.72	284.87	290.087	204.411
5.78018	329.143	285.63	245.573	299.301	303.072	199.043
5.78818	330.632	265.134	246.198	297.856	294.225	222.979
5.79618	338.291	251.351	233.992	269.479	319.522	221.087
5.80418	340.744	252.719	202.737	264.976	284.606	196.322
5.81218	343.806	245.586	208.427	294.049	305.762	169.6
5.82018	337.097	245.294	211.048	286.9	286.751	170.974
5.82818	336.697	263.019	222.554	301.644	304.734	175.146
5.83618	337.28	252.353	217.809	317.574	293.162	184.182
5.84418	329.629	252.93	211.186	308.443	280.213	194.714
5.85218	321.559	272.861	213.024	296.093	304.676	209.856
5.86018	326.58	250.912	209.771	292.001	302.95	206.143
5.86818	339.227	219.227	204.984	300.066	293.889	207.456
5.87618	354.462	234.822	216.79	305.868	310.361	211.939
5.88418	360.91	253.364	234.728	288.955	308.137	209.535
5.89218	337.481	252	220.308	281.788	300.898	200.867
5.90018	338.407	248.039	220.844	297.001	290.077	193.614
5.90818	321.525	236.905	198.191	294.524	271.811	194.918
5.91618	326.669	242.19	219.699	288.586	302.042	192.682
5.92418	320.476	229.372	239.841	316.054	291.323	187.315
5.93218	334.299	256.793	229.799	323.351	342.408	180.361
5.94018	353.718	239.384	227.384	298.839	304.001	201.429
5.94818	340.314	257.575	245.575	291.18	304.001	213.486
5.95618	351.222	272.962	207.663	310.637	334.858	201.951
5.96418	369.851	249.01	208.571	291.473	314.688	225.795
5.97218	348.202	256.2	207.3	303.45	280.552	207.94
5.98018	331.082	266.882	202.156	297.927	291.148	205.067
5.98818	359.359	252.174	210.178	298.295	269.761	197.52
5.99618	345.888	261.446	197.833	295.389	308.226	196.108
6.00418	332.243	262.922	196.079	302.837	307.649	205.35
6.01218	353.575	255.266	217.115	305.089	311.106	198.927
6.02018	328.947	241.893	225.028	300.433	314.433	205.413
6.02818	311.833	252.113	215.272	302.969	313.105	194.277
6.03618	306.264	267.529	207.472	309.548	300.245	200.555
6.04418	316.412	253.126	211.136	294.258	291.67	193.257
6.05218	331.392	229.06	217.849	281.639	281.724	210.379
6.06018	331.509	233.218	219.382	288.183	273.599	209.888
6.06818	345.842	245.877	216.947	297.605	309.605	193.963
6.07618	324.737	237.934	212.484	319.101	333.474	201.805
6.08418	327.927	249.714	217.525	293.173	305.295	200.694
6.09218	355.135	246.385	225.174	276.674	272.866	186.673
6.10018	341.563	255.621	231.424	275.605	295.901	208.979
6.10818	359.449	240.77	205.265	309.461	316.461	230.947
6.11618	328.588	253.755	213.497	285.168	294.433	195.172
6.12418	335.166	261.216	207.835	288.281	321.248	187.347
6.13218	338.996	243.024	204.005	317.962	326.993	207.959
6.14018	335.176	239.176	200.176	275.929	343.256	191.104
6.14818	322.21	262.755	200.914	300.496	309.283	180.013
6.15618	360.198	255.419	221.035	289.935	296.419	202.29
6.16418	369.315	297.083	209.916	296.286	303.286	208.992
6.17218	347.189	270.618	207.774	301.913	334.847	202.307
6.18018	341.744	261.744	222.124	283.674	340.771	190.123
6.18818	362.323	259.197	213.686	265.088	334.395	186.387
6.19618	348.622	247.469	195.494	270.532	320.811	202.57
6.20418	333.922	242	197.004	278.463	290.375	192.629
6.21218	327.989	257.474	200.281	298.912	296.778	191.974
6.22018	332.959	258.921	214.916	306.104	319.367	212.622
6.22818	340.489	242.681	212.898	290.729	310.362	195.989
6.23618	355.699	256.825	198.227	301.935	290.547	208.242
6.24418	367.152	273.93	209.057	316.318	301.114	201.65
6.25218	342.589	260.081	227.486	298.28	317.074	194.019
6.26018	321.766	256.917	229.469	300.178	305.542	202
6.26818	336.678	250.403	200.195	305.625	314.853	202.891
6.27618	341.557	263.396	191.887	302.466	318.953	195.138
6.28418	320.421	266.86	232.069	308.372	296.34	179.839
6.29218	345.029	257.871	196.508	324.051	287.213	186.167
6.30018	395.237	234.315	213.414	305.217	301.05	205.249
6.30818	330.622	240.618	233.252	289.938	310.562	204.746
6.31618	355.08	293.733	221.446	289.02	319.199	221.489
6.32418	358.91	232.457	194.638	289.978	328.773	198.148
6.33218	342.176	242.217	232.322	277.85	324.327	201.414
6.34018	335.648	270.656	213.59	300.196	281.179	219.007
6.34818	305.266	266.354	165.124	286.009	345.664	174.456
6.35618	351.649	255.316	189.28	283.001	311.195	196.477
6.36418	372.41	252.236	202.351	287.587	293.121	164.287
6.37218	357.676	242.616	216.272	283.226	297.497	175.382
6.38018	353.718	258.701	195.866	302.739	312.228	190.593
6.38818	346.086	262.27	201.193	308.543	323.095	190.579
6.39618	345.16	239.986	221.102	301.247	316.493	193.058
6.40418	356.806	247.396	227.436	285.849	311.638	222.875
6.41218	357.892	273.672	213.257	273.964	311.983	204.79
6.42018	339.873	265.742	194.869	277.598	299.806	185.27
6.42818	349.315	254.055	202.989	289.087	300.989	196.261
6.43618	363.459	255.848	210.179	300.958	326.102	189.993
6.44418	337.372	241.678	194.727	316.793	326.854	183.109
6.45218	329.559	248.036	202.889	317.486	309.593	195.997
6.46018	312.684	263.805	206.776	292.64	316.581	195.522
6.46818	347.256	267.823	209.467	315.512	329.834	192.008
6.47618	339.866	243.529	203.371	295.169	318.338	209.743
6.48418	353.623	259.402	218.111	295.749	321.638	215.446
6.49218	350.75	280.915	203.749	295.252	330.081	204.718
6.50018	348.123	258.164	190.654	308.715	299.88	197.578
6.50818	350.996	261.994	205.973	302.013	343.922	195.158
6.51618	333.797	260.089	205.045	273.329	325.842	187.851
6.52418	374.094	281.917	205.914	287.525	326.827	168.169
6.53218	364.071	240.47	199.036	309.025	302.623	192.613
6.54018	343.784	240.625	198	305.376	311.421	206.975
6.54818	333.717	252.997	199.571	279.65	296.72	207.956
6.55618	335.715	253.029	197.772	312.376	313.546	202.521
6.56418	332.098	249.899	225.015	315.495	323.802	205.483
6.57218	337.237	247.685	218.582	316.263	321.054	197.72
6.58018	367.457	245.155	203.463	309.772	299.313	203.07
6.58818	368.538	242.855	219.472	278.229	314.49	210.944
6.59618	347.458	223.976	227.639	283.387	339.242	191.989
6.60418	330.712	227.016	203.473	300.125	328.861	193.525
6.61218	349.591	259.016	191.566	307.016	315.781	209.46
6.62018	357.439	266.756	204.22	323.61	324.842	194.238
6.62818	329.157	262.839	200.723	313.045	331.762	180.121
6.63618	349.298	267.37	192.97	291.253	319.002	185.901
6.64418	352.198	254.572	206.902	290.429	313.89	193.115
6.65218	350.804	264.697	209.108	288.43	334.197	207.867
6.66018	328.138	259.986	222.777	307.502	317.655	213.204
6.66818	336.677	236.617	210.177	285.03	327.236	201.921
6.67618	356.643	270.404	216.374	291.732	317.001	215.979
6.68418	347.539	232.115	210.691	298.001	316.196	201.268
6.69218	386.001	249.213	206.194	298.097	304.214	180.517
6.70018	386.001	259.745	215.768	302.885	314.745	189.941
6.70818	315.933	237.579	191.71	304.869	333.685	206.896
6.71618	334.184	291.284	205.159	283.601	329.651	205.196
6.72418	330.208	247.054	206.151	269.962	300.131	192.71
6.73218	345.132	279.941	200.355	280.905	291.774	178.349
6.74018	348.237	253.329	193.653	296.224	299.404	171.461
6.74818	355.936	242	202.822	291.343	296.229	207.559
6.75618	320.984	251.505	202.248	281.891	318.44	193.32
6.76418	307.455	254.728	203.182	293.636	337.636	174.676
6.77218	342.063	235.594	193.125	299.626	330.126	162.596
6.78018	350.221	242.292	192.166	292.489	322.001	201.122
6.78818	342.052	255.457	193.931	275.793	308.776	192.561
6.79618	338.01	252.068	180.213	273.788	307.652	186.091
6.80418	327.883	250.577	188.905	280.765	327.353	190.188
6.81218	346.334	248.096	221.334	280.715	318.477	187.693
6.82018	361.713	246.692	212.066	299.814	297.107	196.699
6.82818	337.609	256.509	183.804	317.817	313.663	194.484
6.83618	364.429	271.494	209.625	307.909	323.546	183.659
6.84418	351.583	267.472	232.733	288.054	331.472	198.762
6.85218	359.788	258.505	215.691	292.505	319.983	209.955
6.86018	333.122	258.614	228.624	291.61	309.498	207.846
6.86818	324.742	243.397	224.494	270.391	308.389	208.136
6.87618	301.779	258.394	207.637	297.283	333.788	177.786
6.88418	343.906	244.033	199.02	303.986	305.065	168.39
6.89218	346.867	248.777	189.447	299.224	335.57	199.247
6.90018	348.826	264.517	210.906	288.961	312.357	194.238
6.90818	363.794	262.52	219.092	283.65	342.197	196.839
6.91618	364.346	252.069	194.345	299.553	343.69	193.009
6.92418	334.169	258.636	225.113	298.29	328.87	168.163
6.93218	325.258	252.833	226.833	309.623	299.756	183.429
6.94018	347.398	263.299	212.102	295.803	328.797	191.962
6.94818	337.937	246.65	216.861	277.483	333.168	187.207
6.95618	370.422	260.207	210.934	283.067	335.608	200.131
6.96418	364.383	266.272	205.145	290.001	320.4	202.515
6.97218	355.891	270.124	219.243	305.891	307.649	203.4
6.98018	367.078	261.49	223.207	310.258	310.488	189.538
6.98818	360	258.894	198.552	295.11	315.002	188.763
6.99618	364.247	272.363	182.824	285.383	319.599	180.411
7.00418	361.826	257.047	190.36	293.659	324.033	181.594
7.01218	339.021	246.515	200.19	300.255	332.684	184.181
7.02018	346.514	241.195	215.886	268.31	328.434	186.336
7.02818	330.842	249.318	201.988	282.219	315.524	188.352
7.03618	335.515	256.055	193.514	274.514	305.325	182.268
7.04418	366.428	254.64	201.32	281.88	316.28	196.05
7.05218	337.748	268.647	209.209	286.584	340.339	195.646
7.06018	370.247	255.832	212.538	283.247	284.846	200.928
7.06818	373.546	238.133	236.057	287.171	313.664	200.216
7.07618	350.567	244.835	238.93	295.788	347.175	186.933
7.08418	358.405	252.471	209.118	301.604	307.846	201.398
7.09218	350.088	247.653	175.806	306.457	336.195	179.862
7.10018	358.337	262.277	200.857	304.454	331.513	193.285
7.10818	372.072	264.179	206.795	320.911	333.206	207.646
7.11618	365.075	253.311	193.257	309.73	309.567	222.008
7.12418	351.907	247.117	186.116	281.208	346.702	192.697
7.13218	362.926	254.82	191.106	276.75	330.08	189
7.14018	342.659	244.376	198.451	284.723	343.25	187.377
7.14818	359.039	240.154	190.321	279.101	349.321	174.02
7.15618	374.943	255.667	190.16	286.218	338.146	180.815
7.16418	361.87	252.28	204.639	299.541	325.853	185.679
7.17218	341.429	242.725	209.275	302.001	310.948	213.342
7.18018	313.463	238.962	198.655	298.616	306.962	193.996
7.18818	310.982	233.708	185.054	297.045	313.664	172.754
7.19618	334.297	242.662	183.759	299.973	315.635	186.689
7.20418	332.841	242.887	192.865	304.862	313.068	197.535
7.21218	344.023	250.562	179.208	319.933	322.551	194.039
7.22018	352.524	265.529	182.088	300.739	335.79	199.513
7.22818	360.156	259.497	225.106	302.038	326.113	201.483
7.23618	348.998	256.375	176.876	325.869	288.007	177.954
7.24418	337.891	253.9	183.661	286.139	330.826	183.231
7.25218	369.24	273.4	190.36	318.8	339.2	175.477
7.26018	351.049	235.102	175.041	266.141	320.052	170.361
7.26818	322.354	237.865	196.008	286.053	357.242	192.876
7.27618	319.176	243.475	179.666	311.634	310.647	197.266
7.28418	341.615	271.833	216.27	293.126	332.964	178.481
7.29218	360.718	244.566	183.121	297.446	308.048	189.97
7.30018	349.092	238.785	198.54	323.325	302.785	191.91
7.30818	361.327	251.616	193.869	303.285	316.358	193.825
7.31618	380.991	244.108	187.902	283.508	316.803	187.912
7.32418	385.687	237.686	187	305.937	334.053	195.273
7.33218	370.869	251.132	193.759	291.738	334.784	202.493
7.34018	355.118	260.558	200.276	253.972	339.274	192.869
7.34818	358.469	257.296	188.24	271.284	339.591	204.39
7.35618	360.647	234.533	176.487	287.834	326.187	192.605
7.36418	357.221	236.65	171.227	285.215	330.104	175.627
7.37218	360.001	253.355	169.622	291.174	345.607	183.57
7.38018	350.667	252.514	179.795	281.36	340.103	188.237
7.38818	341.912	268.077	183	288.329	329.165	188.867
7.39618	364.478	242.382	183.548	300.083	341.752	199.774
7.40418	368.823	254	190.552	298.702	349.83	209.41
7.41218	330.093	250.98	209	308.736	325.812	196.128
7.42018	315.872	240.924	208.416	297.977	326.463	175.81
7.42818	359.421	258.208	202.72	291.586	335.208	189.606
7.43618	383.748	259.451	182.634	288.489	336.023	169.769
7.44418	303.538	251.112	177.222	295.964	321.334	170.699
7.45218	331.303	256.856	188.712	294.049	338.568	179.755
7.46018	335.734	264.468	187.134	267.866	340.867	188.342
7.46818	340.455	268.564	196.799	288.271	315.167	173.817
7.47618	359.663	239.311	186.125	302.028	318.787	171.297
7.48418	356.555	243.669	182.389	312.058	345.783	186.616
7.49218	334.396	243.711	183.527	291.869	339.79	201.001
7.50018	345.295	244.442	184.721	286.442	299.251	165.476
7.50818	363.527	240.254	193.137	261.235	312.122	168.635
7.51618	343.582	243.72	196.365	268.065	326.272	167.583
7.52418	326.629	230.399	211.416	290.859	336.487	183.79
7.53218	341.511	233.86	206.04	292.396	343.001	202.692
7.54018	347.892	251.586	183.86	288.524	328.783	188.338
7.54818	326.579	236.996	185.701	290.001	308.953	180.271
7.55618	319.722	235.134	189.97	290.423	316.794	184.558
7.56418	333.001	253.738	175.199	281.878	334.34	185.9
7.57218	341.419	245.087	177.09	265.298	339.769	193.125
7.58018	357.411	258.051	190.641	270.259	340.42	200.535
7.58818	349.944	247.972	189.038	291.262	302.562	193.238
7.59618	336.617	237.951	197.643	295.42	320.322	191.983
7.60418	351.826	236.677	181.99	294.994	316.175	204.989
7.61218	340.502	249.003	173.235	287.993	327.998	202.641
7.62018	337.411	243.15	218.397	307.933	332.701	195.991
7.62818	341.605	254.576	233.13	296.317	308.86	189.224
7.63618	332.031	220.108	212.066	303.977	353.86	174.833
7.64418	308.139	240.044	175.731	275.367	330.139	175.123
7.65218	346.212	238.265	182.207	275.824	334.472	182.261
7.66018	328.267	254.518	182.131	302.08	321.091	174.752
7.66818	305.985	247.079	188.614	286.985	347.938	192.944
7.67618	317.685	272.448	202.548	292.411	349.295	174.866
7.68418	315.326	254.043	177.076	292.034	342.809	192.238
7.69218	318.593	221.232	183.778	275.621	327.019	178.352
7.70018	324.283	232.666	177.213	261.122	360.392	184.268
7.70818	326.615	250.14	172.456	267.438	350.916	171.885
7.71618	348.143	255.715	195.142	295.714	349.143	162.809
7.72418	331.741	260.702	193.02	299.837	346.135	181.274
7.73218	322.938	243.577	180.891	276.843	324.706	186.061
7.74018	347.107	219.782	190.325	264.001	331.2	180.317
7.74818	356.617	228.233	192.588	270.82	347.396	180.286
7.75618	375.759	239.98	186	283.511	345.718	182
7.76418	375.722	237.637	188.213	295.586	336.571	186.377
7.77218	342.479	253.368	185.616	298.326	312.086	188.782
7.78018	359.92	250.535	171.312	263.848	306.308	175.169
7.78818	340.929	226.552	185.798	274.145	304.942	165.814
7.79618	332.146	222.708	176.666	291.563	311.188	186.85
7.80418	335.149	260.644	199.552	288.468	325.633	193.147
7.81218	354.183	248.516	161.364	283.697	339.94	170.547
7.82018	356.983	240.928	167.56	279.38	339.272	204.856
7.82818	356.025	237.099	197.241	299.486	353.633	183.939
7.83618	361.598	234.202	186.805	299.068	358.665	169.396
7.84418	343.303	255.37	178.877	275.851	367.905	198.697
7.85218	341.849	246.131	172.066	266.218	324.914	193.946
7.86018	329.116	220.648	185.495	250.506	307.337	191.074
7.86818	309.221	219.577	189.763	259.966	342.373	177.006
7.87618	332.086	215.959	170.556	285.605	343.199	167.987
7.88418	347.066	225.519	175.874	287.225	326.804	176.326
7.89218	319.79	234.176	168.665	304.956	319.731	192.495
7.90018	317.812	259.699	169.295	305.744	330.85	177.696
7.90818	311.504	245.756	166.202	279.304	347.249	173.441
7.91618	313.221	238.757	162.552	257.405	355.015	184.164
7.92418	328.465	242.987	167.395	272.845	331.367	185.19
7.93218	334.067	231.378	184.623	296.734	316.512	180.038
7.94018	326.953	235.621	202.583	279.434	331.584	174.701
7.94818	301.641	239.046	191.944	265.462	321.618	167.942
7.95618	301.124	249.651	187.597	290.357	328.611	177.479
7.96418	320.828	242.393	194.197	295.749	352.394	196.378
7.97218	354.817	211.006	174.21	292.488	314.095	191.509
7.98018	365.325	244.333	176.669	282.333	321.166	180.383
7.98818	324.39	241.125	183.757	277.633	320.232	193.418
7.99618	306.963	241.742	174.99	267.904	341.838	198.961
8.00418	317.705	238.818	175.598	267.839	328.157	176.042
8.01218	310.046	234.031	189.96	287.945	307.094	151.507
8.02018	323.339	252.113	178.542	276.536	304.121	174.898
8.02818	311.258	218.378	157.046	299.715	324.071	148.116
8.03618	331.705	233.235	161.074	282.868	322.507	172.794
8.04418	335.846	242.625	167.794	311.419	324.498	191.942
8.05218	352.44	243.203	174.477	272.524	344.576	157.645
8.06018	323.665	248.203	168.598	257.05	321.853	184.266
8.06818	315.476	250.685	161.1	273.452	286.133	182.645
8.07618	343.92	260.201	154.416	256.74	313.072	163.831
8.08418	323.623	230.015	180.214	261.779	323.165	156.072
8.09218	329.427	238.847	176.313	270.732	330.723	180.212
8.10018	354.736	232.924	173.73	256.304	317.203	191.784
8.10818	353.676	213.329	190.87	255.218	324.685	179.232
8.11618	332.466	230.183	176.928	273.964	355.867	173.831
8.12418	325.443	236.201	175.052	280.811	356.22	183.576
8.13218	353.293	229.569	185.425	281.715	342.445	170.439
8.14018	361.499	233.489	150.69	292.964	323.807	154.953
8.14818	344.892	231.81	164.356	285.974	335.258	153.002
8.15618	347.446	237.148	163.382	263.138	338.451	157.227
8.16418	338.644	229.281	156.089	270.962	321.334	170.991
8.17218	337.563	260.626	185.759	286.822	326.837	175.114
8.18018	341.329	235.322	155.626	277.344	328.178	188.631
8.18818	342.416	238.529	161.473	254.768	344.333	193.155
8.19618	317.86	247.244	169.399	266.786	303.195	168.889
8.20418	309.243	259.691	190.463	254.339	312.769	178.153
8.21218	338.823	218.023	183.53	279.163	331.633	184.189
8.22018	357.04	215.903	178.561	270.337	332.13	176.99
8.22818	327.627	252.425	174.601	256.275	338.761	176.622
8.23618	334.092	240.503	178.035	262.869	373.02	155.558
8.24418	348.415	226.84	154.598	295.476	357.349	166.181
8.25218	357.059	236.969	188.754	281.986	346.422	174.13
8.26018	333.926	221.673	158.266	280.433	340.918	193.633
8.26818	326.461	246.917	148.066	282.748	330.135	157.573
8.27618	348.518	242.713	170.976	271.328	326.758	170.859
8.28418	338.392	213.924	179.263	265.664	319.777	170.093
8.29218	345.341	217.168	189.663	256.341	326.162	168.345
8.30018	358.019	228.62	190.402	276.664	327.875	170.279
8.30818	347.621	230.784	189.222	298.486	328.479	170.991
8.31618	339.229	230.704	193.117	275.845	347.779	171.01
8.32418	333.835	227.374	174.347	273.025	340.901	165.922
8.33218	353.079	230.66	178.422	277.781	319.43	168.904
8.34018	321.553	214.498	177.493	259.421	319.566	172.085
8.34818	351.213	221.103	176.502	232.821	347.897	165.527
8.35618	335.478	228.821	167.324	253.15	309.472	169.001
8.36418	345.79	228.385	167.771	267.237	347.144	180.129
8.37218	330.795	228.955	160.048	287.87	346.924	189.161
8.38018	339.283	206.943	172.204	265.179	334.709	159.997
8.38818	321.092	229.922	176.991	293.902	327.05	185.003
8.39618	339.101	227.126	164.593	277.772	328.889	142.734
8.40418	333.604	221.522	148.504	273.341	311.673	161.503
8.41218	333.02	240.12	157.431	266.068	345.626	156.591
8.42018	336.285	233.076	166.424	250.12	335.289	170.953
8.42818	318.219	231.014	154.693	268.949	353.171	145.243
8.43618	307.798	228.024	175.436	281.652	330.091	174.055
8.44418	310.208	232.599	179.123	291.698	317.924	163.983
8.45218	311.983	225.808	162.566	294.328	339.93	167.772
8.46018	321.215	232.049	166.659	291.565	318.299	169.01
8.46818	326.982	234.993	177.984	273.439	335.208	148.25
8.47618	313.819	213.005	173.619	265.767	340.261	148.689
8.48418	322.37	203.27	154.371	269.985	326.749	138.879
8.49218	347.121	216.77	153.409	292.16	331.034	154.08
8.50018	332.168	217.984	157.383	298.768	317.576	167.42
8.50818	314.393	210.086	147.521	262.007	304.66	166.482
8.51618	332.982	216.4	169.185	254.877	306.82	157.254
8.52418	334.656	224.377	187.829	251.109	311.11	158.195
8.53218	336.451	218.838	185.389	241.259	319.785	170.19
8.54018	333.458	217.826	168.697	281.267	362.834	166.863
8.54818	348.286	234.045	165.02	287.216	349.705	157.318
8.55618	297.632	251.871	176.089	266.04	352.894	149.916
8.56418	306.152	199.245	167.034	276.42	344.536	163.221
8.57218	355.917	219.065	152.389	299	368.4	166.823
8.58018	350.173	221.937	173.453	298.043	333.932	175.367
8.58818	335.999	237.834	162.805	260.699	346.031	153.292
8.59618	355.481	235.456	174.464	258.905	344.352	149.264
8.60418	338.5	225.67	155.663	271.691	330.429	184.631
8.61218	328.584	234.471	178.557	262.753	340.087	163.567
8.62018	336.886	224.035	179.657	257.7	318.601	166.719
8.62818	346.455	204.884	173.675	249.793	333.28	134.984
8.63618	346.314	200.365	169.98	258.519	348.788	163.178
8.64418	323.421	220.647	151.869	265.254	369.102	167.401
8.65218	329.359	211.899	149.108	263.649	362.457	144.897
8.66018	316.727	213.91	149.05	265.829	322.981	136.554
8.66818	310.706	227.013	146.022	263.444	322.304	140.069
8.67618	319.415	227.915	163.692	273.758	340.27	161.016
8.68418	333.666	242.919	153.935	286.539	356.668	166.685
8.69218	353.647	238.502	128.008	277.091	358.086	156.952
8.70018	327.915	215.816	154.708	269.308	326.797	159.607
8.70818	308.388	240.232	158.174	270.851	345.227	168.382
8.71618	326.553	217.483	149.009	293.502	340.07	169.589
8.72418	338.763	204.87	151.911	282.567	365.264	167.854
8.73218	310.477	227.693	162.844	277.53	336.85	163.656
8.74018	361.129	212.346	161.127	262.947	342.585	161.634
8.74818	349.477	222.66	157.436	282.156	354.021	160.978
8.75618	363.836	229.183	183.305	260.871	352.679	145.831
8.76418	310.219	209.077	141.178	257.998	320.126	166.018
8.77218	296.673	226.17	139.102	282.799	360.054	156.362
8.78018	311.464	223.345	140.814	271.236	321.003	159.09
8.78818	329.512	226.486	158.37	288.246	336.985	160.298
8.79618	332.807	226.162	172.548	264.569	321.821	167.957
8.80418	353.377	220.532	145.257	269.194	337.593	183.261
8.81218	339.731	237.497	155.501	277.908	355.567	172.152
8.82018	343.488	237.734	160.614	261.872	376.77	136.286
8.82818	343.394	209.433	154.094	257.262	378.082	160.71
8.83618	323.251	226.649	155.911	254.113	343.773	149.784
8.84418	330.227	227.743	146.449	254.977	346.787	136.848
8.85218	333.996	214.013	137.536	265.93	358.745	154.246
8.86018	325.952	220.778	147.207	266.68	345.251	177.406
8.86818	322.558	228.43	154.337	272.815	334.212	153.149
8.87618	325.016	235.811	151.009	283.819	353.213	155.227
8.88418	323.763	248.13	157.065	269.554	366.758	167.789
8.89218	306.628	246.664	170.213	268.717	345.666	172.236
8.90018	315.267	231.994	167.643	280.554	375.062	177.893
8.90818	294.277	221.028	155.127	261.267	379.593	168.812
8.91618	282.84	213.42	171.883	294.308	360.412	160.991
8.92418	321.643	222.568	138.262	274.016	373.334	157.862
8.93218	346.841	215.007	127.088	272.66	380.763	150.175
8.94018	327.188	222.588	170.466	260.481	325.306	148.009
8.94818	313.228	200.392	146.344	251.634	314.671	147.805
8.95618	270.143	223.37	166.451	231.528	353.926	148.887
8.96418	290.445	211.901	146.512	249.648	394.153	161.622
8.97218	298.208	212.767	146.77	259.877	358.747	175.06
8.98018	321.029	196.927	169.867	255.089	343.862	159.924
8.98818	316.942	242.228	172.382	289.361	352.433	156.094
8.99618	314.257	228.125	151.45	246.237	354.26	147.624
9.00418	306.794	210.643	157.931	238.614	344.635	132.766
9.01218	320.927	237.448	173.155	272.45	364.016	153.019
9.02018	337.22	222.834	179.891	261.635	372.444	158.599
9.02818	337.29	206.012	161.5	268.89	371.022	152.918
9.03618	316.974	203.794	141.409	266.977	353.424	148.116
9.04418	311.622	215.677	154.228	263.137	350.661	148.361
9.05218	334.814	232.232	156.232	271.131	353.637	150.259
9.06018	322.13	224.226	142.639	262.28	359.176	149.235
9.06818	297.255	220.853	137.641	257.148	357.655	159.513
9.07618	314.951	229.587	131.77	257.97	320.347	161.924
9.08418	303.729	211.147	163.15	246.866	328.367	151.747
9.09218	320.233	220.474	171.724	253.748	350.73	157.271
9.10018	320.603	206.093	151.968	264.478	345.442	168.477
9.10818	311.534	211.671	147.992	253.303	331.789	154.254
9.11618	281.397	203.702	149.608	264.524	354.588	138.324
9.12418	333.499	226.691	160.268	261.629	377.085	157.245
9.13218	327.375	189.466	152.35	268.978	344.172	159.761
9.14018	311.099	200.955	160.967	268.021	348.002	157.309
9.14818	326.226	205.752	118.119	256.553	334.643	167.903
9.15618	310.636	237.87	136.031	282.411	355.865	158.705
9.16418	312.453	211.488	143.198	276.308	330.217	144.198
9.17218	322.92	212.788	150.609	293.993	375.525	148.985
9.18018	331.242	210.076	136.342	265.902	384.414	152.803
9.18818	337.459	214.932	157.907	248.136	375.883	139.356
9.19618	327.126	221.172	151.649	270.091	368.098	143.198
9.20418	326.603	206.642	141.079	254.823	363.402	151.434
9.21218	329.594	202.275	149.4	242.211	368.715	152.992
9.22018	312.928	200.454	159.428	240.166	354.221	147.089
9.22818	315.27	204.896	144.069	238.514	350.524	139.413
9.23618	328.05	202.32	141.092	245.799	359.537	157.308
9.24418	315.048	194.199	151.013	262.71	369.146	164.93
9.25218	292.827	216.587	148.805	275.815	365.244	165.858
9.26018	297.687	241.704	160.486	273.416	351.044	165.882
9.26818	321.618	232.128	169.609	256.956	367.564	152.864
9.27618	326.929	220.65	158.632	244.227	364.056	152.042
9.28418	354.872	203.534	152.487	277.04	361.038	163.613
9.29218	313.423	213.855	146.045	297.265	322.008	152.14
9.30018	315.486	220.428	155.73	270.034	362.066	136.436
9.30818	340.56	213.526	158.773	278.838	389.847	140.33
9.31618	329.554	235.601	148.363	249.717	371.258	159.093
9.32418	353.571	228.529	153.762	229.495	375.045	155.805
9.33218	329.635	201.72	140.358	259.176	378.875	155.73
9.34018	317.807	214.957	144.648	265.573	374.323	160.397
9.34818	344.569	199.127	135.233	290.9	378.466	163.597
9.35618	336.136	206.296	173.759	271.139	364.596	156.844
9.36418	321.162	222.477	165.743	248.533	359.611	148.227
9.37218	326.353	203.919	153.62	266.816	368.873	155.441
9.38018	350.573	222.158	152.446	273.298	389.984	146.233
9.38818	345.463	215.091	144.206	265.551	376.703	154.299
9.39618	337.753	203.212	144.442	232.248	363.855	153.599
9.40418	323.395	203.352	142.266	230.938	349.575	154.513
9.41218	309.085	218.169	134.074	267.233	359.112	160.038
9.42018	323.691	237.583	142.127	286.467	356.789	159.964
9.42818	322.57	240.457	148.452	272.513	351.135	159.009
9.43618	301.245	228.1	131.48	267.657	366.503	167.852
9.44418	310.2	215.477	128.346	287.442	371.534	174.01
9.45218	324.665	210.336	150.01	282.221	372.303	160.339
9.46018	327.677	214.427	156.302	253.358	370.486	159.512
9.46818	327.738	211.737	156.491	264.992	365.221	155.909
9.47618	349.591	210.505	159.579	274.499	345.668	137.434
9.48418	362.852	222.96	171.211	244.959	375.273	146.65
9.49218	338.341	235.194	140.905	257.808	391.015	149.28
9.50018	313.583	214.268	134.273	240.947	348.061	162.492
9.50818	331.832	205.45	149.309	230.551	350.146	164.01
9.51618	327.045	191.088	156.968	269.806	378.869	159.698
9.52418	336.505	179.562	137.945	233.797	415.167	140.706
9.53218	318.824	192.658	133.369	270.226	373.353	161.271
9.54018	336.061	198.325	146.001	286.126	383.722	173.835
9.54818	298.61	200.661	146.359	247.607	389.322	118.304
9.55618	331.434	227.58	145.992	256.193	382.158	158.943
9.56418	320.797	217.979	163.739	255.809	354.098	193.763
9.57218	308.14	212.709	149.798	256.106	359.657	165.77
9.58018	308.601	200.556	139.684	277.271	350.276	179.153
9.58818	326.538	213.59	142.067	278.228	363.435	169.695
9.59618	329.582	214.603	145.7	273.123	383.81	140.11
9.60418	306.111	209.699	139.108	261.375	399.031	132.402
9.61218	317.578	228.964	157.166	243.209	391.518	144.771
9.62018	350.995	237.183	165.022	269.576	375.347	160.798
9.62818	348.001	226.786	140.194	297.619	349.05	168.129
9.63618	337.802	230.509	150.416	268.174	337.675	163.743
9.64418	341.609	228.082	161.888	255.869	379.168	146.889
9.65218	329.724	214.098	144.993	265.171	357.704	137.541
9.66018	297.644	215.844	152.763	270.979	368.398	150.77
9.66818	311.508	217.413	153.499	245.877	332.351	164.01
9.67618	325.738	237.971	156.975	257.864	358.688	163.677
9.68418	368.786	219.71	139.716	279.5	349.099	154.326
9.69218	338.753	218.217	146.343	266.863	334.907	145.861
9.70018	319.387	237.742	151.849	280.713	381.159	191.169
9.70818	341.408	221.466	142.275	262.521	329.457	168.411
9.71618	314.987	208.887	144.785	302.011	355.907	159.009
9.72418	337.003	197.352	150.339	290.805	342.031	159.225
9.73218	318.839	204.446	145.072	272.07	362.815	162.834
9.74018	325.46	193.964	144.008	280.261	382.282	152.302
9.74818	331.785	203.919	149.316	268.533	389.021	163.161
9.75618	335.174	208.012	153.163	267.606	382.124	148.02
9.76418	327.876	218.12	140.482	260.88	393.164	165.443
9.77218	336.045	223.646	150.465	274.738	391.795	173.829
9.78018	328.223	241.698	157.04	250.745	365.727	168.145
9.78818	322.949	235.389	168.157	241.805	382.247	179.653
9.79618	330.519	217.462	165.855	272.679	403.936	159.998
9.80418	330.281	213.138	150.679	280.807	399.053	158.136
9.81218	329.8	219.414	147.589	261.874	390.882	161.039
9.82018	319.882	223.815	153.409	263.688	385.886	159.009
9.82818	305.737	212.347	163.34	284.692	387.659	158.991
9.83618	325.228	217.081	156.144	282.429	381.704	166.393
9.84418	328.515	228.263	148.005	263.019	397.274	172.07
9.85218	345.592	227.635	161.846	247.266	393.32	161.951
9.86018	322.548	211.836	144.691	262.769	385.54	158.039
9.86818	316.333	216.599	141.534	291.61	381.276	164.436
9.87618	358.439	221.491	164.781	254.13	404.865	153.008
9.88418	318.203	225.915	139.732	266.578	403.607	159.82
9.89218	349.799	198.149	158.881	256.046	419.883	160.539
9.90018	332.886	237.041	145.682	257.919	393.371	149.457
9.90818	301.974	201.705	153.176	270.716	371.973	158.417
9.91618	334.557	224.883	166.144	279.817	387.358	140.621
9.92418	326.794	221.57	171.287	269.446	371.022	156.898
9.93218	320.892	221.576	160.285	284.995	398.289	156.057
9.94018	343.633	231.596	152.557	289.245	398.848	182.362
9.94818	338.786	227.352	162.154	290.41	403.686	159.873
9.95618	334.944	212.216	163.067	279.867	422.672	177.421
9.96418	329.905	224.967	168.958	266.679	412.07	184.356
9.97218	334.515	244.382	166.596	268.243	392.014	168.73
9.98018	342.599	223.172	149.43	268.279	389.181	147.685
9.98818	335.758	220.272	130.769	254.311	383.755	163.881
9.99618	333.196	238.161	135.244	261.663	385.17	163.17
10.0042	326.233	230.791	166.74	290.362	385.223	180.589
10.0122	296.184	233.287	183.67	282.213	373.856	170.537
10.0202	296.404	237.852	165.84	257.51	391.113	147.862
10.0282	322.058	227.22	145.57	272.119	399.378	168.775
10.0362	312.834	216.76	142.418	268.584	404.12	176.437
10.0442	334.867	217.845	154.92	277.885	406.12	157.434
10.0522	327.871	226.013	158.58	290.148	399.456	163.126
10.0602	315.486	227.195	156.293	259.175	409.487	161.339
10.0682	320.077	237.201	158.661	244.06	419.713	147.355
10.0762	320.843	223.678	153.162	261.296	366.646	172.861
10.0842	312.226	204.529	163.694	280.444	407.816	147.871
10.0922	321.323	217.969	160.288	258.686	366.224	161.708
10.1002	310.441	225.203	172.421	246.332	352.326	185.314
10.1082	313.245	204.881	172.32	232.335	360.319	173.944
10.1162	342.077	205.805	186.439	282.162	352.348	171.072
10.1242	330.776	227.537	173.287	295.778	409.315	169.149
10.1322	315.654	231.117	166.556	281.632	407.884	176.093
10.1402	321.469	232.714	166.685	278.717	389.223	162.64
10.1482	336.101	235.885	158.769	276.822	377.654	171.229
10.1562	331.401	212.826	145.75	260.858	388.181	186.173
10.1642	338.213	215.146	141.087	269.048	392.505	157.699
10.1722	349.011	231.014	143.018	290.075	391.052	152.434
10.1802	325.795	227.29	152.312	279.806	395.365	164.213
10.1882	310.93	215.458	161.17	260.176	402.06	169.6
10.1962	320.326	216.301	156.975	265.019	404.075	161.781
10.2042	311.353	229.995	157.362	284.385	408.403	163.591
10.2122	308.479	224.659	170.035	290.429	413.414	176.15
10.2202	303.011	232.521	170.021	263.757	367.768	169.679
10.2282	310.949	225.504	155.198	270.227	380.219	157.762
10.2362	317.536	234.741	156.502	254.644	407.531	153.637
10.2442	363.554	212.014	159.965	268.594	405.952	148.175
10.2522	310.573	206.993	166.059	273.729	409.38	181.768
10.2602	315.994	229.145	155.724	282.57	367.273	174.473
10.2682	290.143	207.124	174.872	297.889	374.932	182.861
10.2762	328.041	236.483	147.399	271.344	417.794	175.773
10.2842	339.109	241.65	154.189	272.743	391.848	164.871
10.2922	329.586	233.324	172.318	275.584	374.251	141.896
10.3002	332.138	227.071	156.063	272.721	427.217	191.683
10.3082	334.544	229.112	134.024	265.736	406.166	146.321
10.3162	321.723	217.456	124.576	270.664	410.32	165.823
10.3242	329.512	201.155	133.434	285.514	403.144	162.793
10.3322	323.256	215.619	156.308	285.135	396.063	167.776
10.3402	337.144	210.103	145.83	281.374	382.759	171.334
10.3482	327.283	234.687	142.103	271.922	388.096	157.975
10.3562	304.725	240.478	154.776	274.976	411.124	163.433
10.3642	316.934	235.063	146.96	284.5	432.208	182.388
10.3722	345.118	238.85	155.909	272.204	420.822	188.157
10.3802	344.482	224.022	176.649	258.404	394.82	186.443
10.3882	320.782	230.233	166.48	271.942	395.623	171.792
10.3962	333.49	239.814	171.01	291.269	400.346	160.459
10.4042	366.947	222.906	166.934	286.952	409.543	164.195
10.4122	351.44	223.204	161.252	273.031	403.252	170.196
10.4202	362.424	227.129	173.8	289.057	404.534	175.702
10.4282	359.45	198.44	147.866	286.874	408.881	170.749
10.4362	353.675	208.392	131.298	291.168	416.168	157.532
10.4442	333.424	221.648	150.912	230.706	384.101	161.289
10.4522	339.77	231.957	133.264	242.968	417.826	166.21
10.4602	326.366	230.042	150.498	305.202	408.252	158.294
10.4682	326.949	233.734	159.379	274.467	410.814	182.687
10.4762	371.353	233.987	166.203	267.548	418.077	171.472
10.4842	355.054	217.115	144.197	267.016	425.784	178.99
10.4922	333.33	218.802	161.654	266.183	429.383	178.99
10.5002	342.696	242.047	181.446	272.854	398.874	180.871
10.5082	341.961	244.683	184.555	264.944	416.231	190.752
10.5162	334.585	222.075	167.8	259.637	455.983	175.113
10.5242	333.916	210.116	178.339	273.553	437.793	177.607
10.5322	327.319	220.188	160.107	274.911	412.493	160.775
10.5402	313.815	221.997	161.339	275.485	422.791	167.184
10.5482	312.026	227.075	160.33	288.558	424.89	194.251
10.5562	323.946	233.32	156.787	294.708	413.639	169.617
10.5642	335.335	237.371	172.733	281.923	423.715	163.728
10.5722	339.643	238.467	156.696	270.276	446.053	171.276
10.5802	326.62	208.627	147.692	282.671	446.621	180.59
10.5882	297.936	193.05	174.969	288.646	428.025	184.16
10.5962	298.938	227.436	175.717	275.674	431.462	176.248
10.6042	336.149	255.931	184.34	309.696	446.568	181.024
10.6122	346.574	222.462	152.466	271.951	456.602	184.988
10.6202	323.994	231.834	159.039	282.259	417.083	176.013
10.6282	357.855	243.963	153.487	283.433	407.544	163.721
10.6362	332.983	232.955	169.96	276.727	458.746	182.14
10.6442	332.026	257.849	142.194	269.067	398.427	196.514
10.6522	350.051	265.594	150.552	288.006	402.733	185.856
10.6602	328.307	216.955	164.637	304.462	428.463	165.431
10.6682	339.837	229.307	165.991	296.458	436.172	193.83
10.6762	334.609	231.19	169.304	317.25	413.147	189.043
10.6842	344.694	216.152	169.991	254.834	437.648	172.822
10.6922	353.927	220.872	180.346	270.714	423.878	172.01
10.7002	345.545	237.206	163.12	269.767	446.587	167.661
10.7082	340.367	233.87	167.072	265.975	458.068	189.242
10.7162	338.15	242.42	166.664	276.754	440.49	192.428
10.7242	327.931	232.837	165.418	286.993	435.138	191.273
10.7322	317.83	230.548	163.787	284.204	440.552	173.598
10.7402	335.744	232.296	158.543	294.435	434.251	171.235
10.7482	359.782	233.14	162.293	290.764	426.906	167.885
10.7562	352.833	247.577	168.195	267.769	425.988	164.01
10.7642	326.588	245.042	165.589	275.213	416.631	169.771
10.7722	315.236	240.988	160.49	288.486	416.543	180.301
10.7802	340.29	249.854	155.279	306.098	430.143	175.003
10.7882	343.256	238.755	156.219	310.803	411.171	160.593
10.7962	352.315	218.054	156.639	309.436	457.507	168.179
10.8042	355.561	207.266	156.273	275.415	460.558	179.239
10.8122	343.516	220.514	161.813	274.212	437.93	176.142
10.8202	364.206	218.048	143.423	294.613	419.664	192.264
10.8282	335.314	251.368	166.966	304.989	431.467	191.874
10.8362	354.463	209.24	164.093	303.074	460.19	162.254
10.8442	330.813	235.875	173.286	298.336	460.045	198.614
10.8522	320.149	245.11	160.705	282.051	431.642	186.619
10.8602	361.203	251.053	168.28	332.338	437.265	196.717
10.8682	342.559	253.619	156.378	325.982	433.413	177.569
10.8762	347.371	238.8	156.029	287.055	460.07	176.061
10.8842	343.853	241.899	158.443	298.237	470.461	163.592
10.8922	343.678	230.155	161.014	284.061	463.558	176.346
10.9002	355.759	224.908	169.59	310.916	441.709	183.822
10.9082	350.199	236.001	172.223	310.009	439.223	166.767
10.9162	340.927	245.201	171.01	308.774	446.119	155.275
10.9242	346.028	229.853	179.054	298.305	447.983	144.901
10.9322	360.326	220.395	184.243	269.556	464.254	159.958
10.9402	351.133	228.987	172.614	280.413	465.64	170.991
10.9482	327.653	233.529	159.128	304.889	454.315	166.091
10.9562	339.99	239.986	154.657	295.976	465.966	173.078
10.9642	347.285	240.052	154.339	286.676	451.153	183.088
10.9722	325.982	244.489	160.986	288.041	447.981	179.058
10.9802	325.57	246.694	162.549	267.872	454.655	179.526
10.9882	319.769	256.275	156.192	302.422	481.895	183.987
10.9962	301.246	231.987	155.617	285.314	433.964	180.34
11.0042	326.586	229.429	180.836	293.451	462.479	185.244
11.0122	343.553	200.132	166.848	276.413	455.939	179.695
11.0202	305.255	230.77	163.018	314.711	454.982	167.337
11.0282	334.488	267.138	173.467	263.684	460.731	171.528
11.0362	323.269	232.664	175.806	308.203	433.734	188.836
11.0442	364.43	246.324	159.565	288.784	480.36	176.205
11.0522	384.146	217.716	180.033	308.026	455.057	208.757
11.0602	351.905	234.425	173.305	272.437	441.003	165.283
11.0682	335.341	222.542	155.973	316.32	465.536	171.163
11.0762	351.792	245.215	146.837	309.599	488.238	177.203
11.0842	343.011	233.837	152.171	273.182	455.465	206.792
11.0922	340.121	213.081	156.619	274.659	475.297	185.698
11.1002	352.494	218.204	163.234	292.498	474.298	175.777
11.1082	343.795	218.663	159.609	286.942	462.428	169.448
11.1162	338.183	224.049	155.369	282.256	473.834	197.013
11.1242	365.057	237.014	159.009	309.254	485.507	196.538
11.1322	378.841	237.782	154.621	315.911	500.932	182.017
11.1402	367.86	240.078	156.524	283.469	493	179.011
11.1482	374.853	244.796	171.678	290.097	476.959	187.191
11.1562	367.696	247.779	171.28	317.401	501.131	203.05
11.1642	339.933	240.576	178.575	308.669	469.026	200.069
11.1722	350.39	246.199	196.398	299.001	450.147	182.72
11.1802	355.103	246.419	178.545	318.711	483.418	185.551
11.1882	373.923	244.804	191.227	306.211	468.028	186.314
11.1962	371.786	261.724	166.161	317.267	466.497	182.169
11.2042	351.966	273.701	169.09	321.542	441.819	194.673
11.2122	351.009	254.552	175.792	291.861	431.288	200.569
11.2202	342.658	233.574	162.073	305.883	462.616	191.812
11.2282	367.69	254.15	193.793	304.324	483.591	188.739
11.2362	384.526	269.675	166.783	278.697	460.708	168.474
11.2442	364.539	255.155	185.835	275.588	459.181	201.027
11.2522	379.512	233.56	182.146	279.052	463.822	192.72
11.2602	350.881	265.95	183.288	277.119	464.974	176.918
11.2682	355.212	275.626	193.77	290.839	476.482	174.166
11.2762	349.463	230.066	193.571	299.246	473.768	193.224
11.2842	366.921	235.034	176.883	272.351	462.552	223.814
11.2922	368.051	240.697	170.813	268.275	451.968	211.931
11.3002	363.588	236.07	167.968	289.577	469.686	202.665
11.3082	358.23	239.838	164.296	304.437	496.121	195.677
11.3162	344.368	240.872	167.847	311.182	490.988	183.181
11.3242	357.624	248.235	173.5	305.098	465.7	196.102
11.3322	362.023	246.348	181.011	297.351	447.026	204.963
11.3402	335.877	240.336	180.99	295.367	453.952	196.145
11.3482	337.647	227.773	174.558	290.754	471.276	198.614
11.3562	387.156	226.454	165.886	304.412	474.441	194.466
11.3642	381.903	237.644	207.36	334.9	484.681	182.01
11.3722	369.655	245.023	200.616	318.683	489.78	196.059
11.3802	358.385	240.274	177.569	283.212	501.393	199.808
11.3882	338.24	267.056	196.131	321.477	482.256	181.607
11.3962	318.133	268.971	199.96	334.881	489.916	183.685
11.4042	364.581	238.608	172.454	311.263	449.168	180.183
11.4122	365.165	264.216	180.975	299.091	492.357	168.88
11.4202	377.999	239.332	185.471	331.758	445.121	191.025
11.4282	397.252	248.97	186.812	311.483	483.037	191.982
11.4362	362.023	245.775	172.971	320.058	455.588	198.663
11.4442	331.808	246.199	169.728	302.598	478.896	223.495
11.4522	358.332	241.428	183.191	315.132	460.403	222.553
11.4602	363.238	240.971	179.227	319.453	475.727	196.49
11.4682	347.616	254.18	178.868	288.329	497.07	180.091
11.4762	360.303	269.956	179.742	294.404	492.522	179.94
11.4842	379.7	266.019	177.466	323.998	478.63	181.685
11.4922	374.382	270.03	175.564	336.912	486.971	187.881
11.5002	377.163	265.529	181.46	321.086	510.442	185.502
11.5082	385.291	244.793	191.011	309.719	515.665	211.503
11.5162	369.145	252.175	181.423	318.353	500.469	215.104
11.5242	363.398	256.456	172.428	293.717	480.352	191.745
11.5322	364.672	261.061	190.72	287.906	470.782	191.142
11.5402	368.622	284.15	196.585	312.405	468.494	197.027
11.5482	366.183	285.959	211.073	335.644	461.258	195.406
11.5562	403.202	274.752	174.595	309.612	501.285	202.065
11.5642	377.11	262.569	166.288	295.083	518.696	213.949
11.5722	354.802	275.662	170.59	296.356	497.409	216.12
11.5802	416.844	252.82	196.74	302.149	486.821	197.462
11.5882	338.334	241.331	179.507	313.638	476.289	204.295
11.5962	336.949	285.594	195.728	319.591	475.099	203.812
11.6042	365.338	249.994	179.267	317.324	512.191	184.519
11.6122	367.335	273.698	166.043	312.801	507.751	193.514
11.6202	388.607	276.582	146.369	309.58	498.763	229.897
11.6282	387.955	246.434	172.349	324.188	480.342	194.792
11.6362	371.661	254.884	182.706	317.528	484.28	207.054
11.6442	364.675	255.955	184.358	330.527	486.009	207.325
11.6522	382.272	261.817	171.744	306.812	502.635	183.759
11.6602	387.729	258.192	178.716	312.724	482.44	183.32
11.6682	390.527	263.445	190.627	343.623	445.696	205.751
11.6762	388.936	265.439	198.026	325.301	456.619	217.38
11.6842	393.996	251.568	206.315	313.978	498.45	214.572
11.6922	392.933	249.837	201.466	334.146	523.733	203.189
11.7002	378.404	255.012	190.261	334.146	491.115	200.809
11.7082	375.334	247.324	201.636	322.004	464.917	192.419
11.7162	358.471	248.401	217.434	303.016	528.581	182.853
11.7242	381.502	263.242	191.265	326.22	512.384	191.258
11.7322	369.098	262.041	186.704	327.968	536.313	197.759
11.7402	357.133	262.734	203.102	325.509	514.558	206.636
11.7482	394.023	246.735	211.852	351.98	501.111	225.047
11.7562	393.281	252.993	195.525	336.285	528.338	206.998
11.7642	383.695	264.212	189.382	327.461	496.191	209.552
11.7722	347.313	242.191	172.149	312.141	473.213	223.835
11.7802	397.318	268.58	173.89	343.325	534.708	189.412
11.7882	415.447	264.572	192.155	360.444	517.165	208.073
11.7962	373.746	273.496	205.23	330.853	554.745	220.035
11.8042	353.046	269.261	170.839	326.019	520.749	193.227
11.8122	361.673	265.647	191.833	342.352	488.587	203.437
11.8202	387.132	251.012	200.012	314.592	501.928	191.311
11.8282	392.895	242.514	195.128	294.651	501.334	213.334
11.8362	362.688	286.646	209.96	324.915	514.327	225.234
11.8442	370.133	274.427	203.147	331.405	504.693	203.602
11.8522	386.156	258.95	178.275	325.153	481.694	194.064
11.8602	387.503	265.51	179.57	345.9	493.94	202.016
11.8682	383.206	273.24	201.607	336.086	500.026	210.575
11.8762	395.54	291.96	194.988	311.251	498.705	219.69
11.8842	408.905	297.691	177.958	321.588	519.392	221.179
11.8922	380.822	296.309	195.483	328.752	517.831	215.319
11.9002	367.477	295.843	205.719	323.923	492.753	212.012
11.9082	400.892	255.975	197.484	310.284	479.919	215.501
11.9162	418.334	277.925	205.858	326.279	518.959	209.307
11.9242	423.025	283.242	205.685	345.795	557.829	203.253
11.9322	426.08	263.96	214.23	360.35	552.907	212.36
11.9402	441.38	277.396	169.572	318.245	574.165	189.645
11.9482	406.635	290.543	193.493	305.171	493.868	189.608
11.9562	384.533	299.709	202.442	358.887	509.07	202.93
11.9642	420.916	277.688	233.08	349.313	511.943	206.142
11.9722	421.977	289.98	208.924	353.622	515.685	203.081
11.9802	383.052	297.217	197.269	343.392	561.203	221.373
11.9882	404.959	267.631	198.519	340.295	522.283	210.851
11.9962	408.423	275.626	204.616	325.609	509.227	199.362
12.0042	417.074	297.177	211.295	332.594	509.488	219.411
12.0122	390.689	303.018	230.9	333.873	537.219	236.071
12.0202	413.296	294.236	213.763	345.766	539.222	224.497
12.0282	430.025	286.235	190.035	386.692	541.966	274.054
12.0362	403.527	299.854	200.623	374.651	523.635	232.408
12.0442	394.292	286.482	205.924	351.476	535.838	221.452
12.0522	400.973	281.065	202.502	350.478	528.811	220.623
12.0602	400.484	282.673	211.914	344.039	545.964	224.056
12.0682	420.184	283.269	212.055	346.584	603.472	211.118
12.0762	445.151	297.768	202.137	350.271	556.033	203.283
12.0842	430.674	287.641	200.332	333.982	511.195	220.565
12.0922	399.617	290.959	198.809	329.671	566.814	237.775
12.1002	380.957	280.737	210.021	320.713	525.991	232.219
12.1082	397.671	278.378	201.012	329.501	581.844	212.888
12.1162	438.327	277.499	210.232	346.711	549.483	200.656
12.1242	433.949	306.138	251.075	366.141	542.485	207.549
12.1322	424.282	303.747	201.607	364.669	514.673	230.191
12.1402	403.565	266.156	220.058	337.773	581.075	239.533
12.1482	392.075	298.709	194.208	359.794	528.415	226.312
12.1562	436.643	281.929	229.138	348.629	528.981	228.133
12.1642	433.535	307.28	216.479	338.007	562.52	230.374
12.1722	419.198	310.883	211.556	362.947	515.908	246.195
12.1802	412.047	314.269	239.745	345.618	481.68	224.174
12.1882	400.117	289.308	226.537	360.498	542.253	238.254
12.1962	417.6	283.457	214.359	342.412	583.801	217.225
12.2042	435.435	286.793	218.952	334.02	581.625	231.433
12.2122	422.388	299.058	216.777	358.734	557.427	225.771
12.2202	409.98	295.885	217.057	367.151	564.69	227.909
12.2282	428.929	293.948	228.614	352.088	562.944	217.203
12.2362	443.979	302.255	211.921	327.308	559.842	210.237
12.2442	433.834	295.436	199.131	346.181	553.94	206.383
12.2522	440.693	294.421	210.767	367.986	541.909	220.234
12.2602	446.926	307.399	214.572	364.633	546.138	249.806
12.2682	436.752	303.25	218.073	379.599	547.497	252.969
12.2762	453.446	303.403	209.417	355.409	540.348	229.477
12.2842	435	312.092	200.773	334.704	535.274	205.924
12.2922	429.395	315.434	232.633	350.109	537.841	204.474
12.3002	445.461	310.971	208.777	370.141	570.671	225.195
12.3082	436.508	287.079	230.269	342.155	528.833	228.5
12.3162	450.653	304.349	229.756	387.004	578.127	222.745
12.3242	439.087	290.317	210.099	394.201	533.915	221.988
12.3322	457.975	312.706	228.662	364.139	549.863	220.547
12.3402	454.145	289.727	202.811	372.756	537.416	214.269
12.3482	434.49	318.675	191.782	372.979	510.99	218.761
12.3562	457.815	315.707	206.948	364.169	571.89	243.209
12.3642	464.346	317.511	227.529	351.182	557.214	230.105
12.3722	467.428	330.022	212.608	372.227	550.632	236.807
12.3802	467.217	307.223	204.958	356.008	568.91	232.348
12.3882	426.219	295.409	217.574	361.851	537.073	243.523
12.3962	465.169	305.45	232.428	379.127	552.966	233.188
12.4042	471.817	282.009	248.955	388.128	585.605	216.609
12.4122	471.187	279.7	236.632	386.499	580.176	235.717
12.4202	462.086	301.969	218.63	385.068	572.237	232.977
12.4282	453.049	302.978	219.533	387.53	561.473	225.651
12.4362	467.627	289.847	226.286	383.923	557.622	230.286
12.4442	478.611	292.942	244.865	379.691	573.622	230.49
12.4522	458.873	309.226	255.75	372.616	572.103	227.443
12.4602	456.242	326.651	240.334	380.594	562.021	243.588
12.4682	495.293	335.299	239.462	401.063	569.705	251.712
12.4762	455.668	318.709	223.235	342.427	576.256	227.415
12.4842	473.19	335.229	235.503	367.431	582.559	218.224
12.4922	444.85	336.902	256.853	377.022	585.726	245.314
12.5002	474.14	300.698	255.748	375.549	603.532	259.381
12.5082	469.944	308.701	253.708	365.788	557.643	248.571
12.5162	491.646	341.526	249.101	374.401	575.811	233.557
12.5242	454.305	356.845	224.208	358.124	543.258	230.117
12.5322	424.609	341.838	245.839	366.562	569.603	238.842
12.5402	474.639	308.353	230.672	358.823	575.5	223.933
12.5482	470.526	330.933	213.464	365.796	596.766	235.804
12.5562	481.293	336.624	209.346	364.516	588.47	258.782
12.5642	502.718	327.675	237.047	403.737	609.396	208.72
12.5722	496.194	308.052	229.528	404.672	592.411	248.587
12.5802	483.706	324.213	246.209	392.7	587.503	244.376
12.5882	483.88	322.915	248.174	385.724	574.646	238.881
12.5962	483.595	334.056	239.755	378.546	579.812	246.58
12.6042	475.183	328.005	228.499	366.491	580.045	240.889
12.6122	488.288	324.925	244.488	387.713	559.841	242.869
12.6202	479.55	322.001	240.978	399.083	568.185	243.034
12.6282	476.949	322.565	217.617	387.922	595.349	256.618
12.6362	514.173	334.481	230.508	393.814	604.992	252.97
12.6442	506.792	335.16	249.929	385.8	604.612	256.591
12.6522	478.718	351.089	252.495	357.843	597.382	259.882
12.6602	489.761	351.928	240.934	348.251	600.537	253.053
12.6682	524.285	360.472	246.761	393.855	584.387	243.168
12.6762	524.843	357.411	242.459	404.967	591.709	225.518
12.6842	494.853	334.776	258.576	392.236	602.773	237.292
12.6922	501.968	321.568	262.279	368.784	595.553	239.342
12.7002	467.399	325.475	264.023	367.794	602.469	215.492
12.7082	507.559	299.522	246.861	380.829	626.627	227.278
12.7162	475.963	340.692	237.287	369.339	600.776	244.399
12.7242	471.318	368.917	249.999	372.732	592.616	259.962
12.7322	501.944	391.331	234.174	364.131	561.883	266.865
12.7402	490.868	341.798	279.185	384.922	606.889	230.438
12.7482	561.548	344.777	224.806	395.376	587.976	264.906
12.7562	494.468	373.009	233.244	377.336	615.867	275.29
12.7642	506.992	358.112	250.277	370.265	608.386	249.439
12.7722	532.44	340.283	262.08	396.234	630.608	237.591
12.7802	538.229	351.089	247.101	395.758	616.638	260.779
12.7882	494.421	353.565	246.58	389.197	600.622	238.241
12.7962	495.636	357.146	270.861	401.41	611.854	229.702
12.8042	529.053	359.003	269.459	407.009	605.479	250.177
12.8122	519.356	346.173	257.66	403.896	619.359	230.4
12.8202	529.368	346.188	253.264	398.773	646.537	222.404
12.8282	573.832	356.361	241.361	381.374	619.878	246.952
12.8362	578.387	361.638	249.642	381.613	594.693	258.001
12.8442	570.969	362.483	271.632	408.954	593.921	235.616
12.8522	557.171	326.838	276.897	408.659	592.345	216.93
12.8602	526.448	351.516	249.335	416.705	617.221	227.722
12.8682	565.324	337.078	271.082	394.881	609.289	242.662
12.8762	536.388	371.409	257.915	408.005	590.023	249.986
12.8842	537.904	350.458	270.919	391.76	627.499	250.725
12.8922	525.738	333.332	258.486	377.628	634.307	253.627
12.9002	545.844	370.672	271.89	394.862	641.966	257.921
12.9082	569.682	374.773	314.666	411.102	616.356	268.016
12.9162	522.112	373.21	278.968	419.272	611.412	267.757
12.9242	567.045	347.079	270.668	436.38	636.003	264.578
12.9322	538.917	355.333	273.299	404.551	603.921	252.132
12.9402	548.87	340.081	284.88	396.978	615.423	277.595
12.9482	537.847	335.02	301.26	408.795	615.151	270.863
12.9562	573.557	350.23	266.476	428.226	663.563	265.668
12.9642	573.168	370.684	267.231	429.17	676.282	260.911
12.9722	557.497	364.604	249.018	411.385	646.644	253.76
12.9802	586.831	383.164	259.853	403.155	633.865	235.829
12.9882	590.529	394.566	273.619	400.318	628.122	252.167
12.9962	554.221	383.141	276.103	400.386	604.224	256.16
13.0042	543.85	379.541	282.607	404.416	606.542	263.322
13.0122	565.89	386.532	286.107	398.305	657.147	249.659
13.0202	570.216	387.752	285.173	401.378	659.052	252.81
13.0282	552.475	370.262	265.458	437.5	595.655	274.339
13.0362	566.294	379.132	283.322	447.994	600.445	259.724
13.0442	564.433	394.448	282.292	411.074	612.961	238.571
13.0522	582.421	387.155	264.891	426.8	623.878	251.744
13.0602	579.055	376.085	263.372	437.124	626.359	265.706
13.0682	576.081	359.828	284.082	449.489	621.802	257.495
13.0762	604.147	378.017	284.383	443.609	670.881	247.139
13.0842	590.205	396.096	273.992	419.988	583.277	282.349
13.0922	603.609	401.841	272.077	417.116	602.426	280.52
13.1002	631.776	421.444	248.811	461.471	640.045	261.514
13.1082	601.313	400.914	289.469	416.382	661.612	283.017
13.1162	607.911	412.289	273.096	446.177	633.657	249.233
13.1242	613.233	352.676	298.591	465.017	617.646	266.467
13.1322	592.778	392.979	283.282	459.65	633.884	264.204
13.1402	578.892	392.455	273.159	443.457	649.323	275.514
13.1482	604.175	420.574	282.059	424.544	662.366	255.097
13.1562	591.615	418.524	292.05	426.832	662.007	273.396
13.1642	602.36	397.007	266.833	411.449	653.099	233.582
13.1722	618.317	387.847	286.181	413.887	649.038	257.581
13.1802	604.435	397.009	310.459	435.497	671.525	287.089
13.1882	603.13	397.929	284.581	444.862	677.063	266.337
13.1962	624.54	395.968	271.062	440.732	640.731	276.378
13.2042	616.735	413.388	295.592	435.015	631.491	287.402
13.2122	616.066	414.341	310.38	436.002	648.335	277.976
13.2202	667.703	408.487	289.863	437.55	641.078	282.358
13.2282	617.998	406.645	286.492	449.905	651.21	291.4
13.2362	617.734	380.517	287.866	413.176	649.597	279.684
13.2442	631.117	403.748	302.04	408.413	644.952	258.986
13.2522	594.86	414.563	315.415	446.406	668.08	261.613
13.2602	665.615	424.916	294.317	479.428	651.57	268.477
13.2682	636.805	412.29	275.745	484.729	718.247	270.626
13.2762	630.103	419.95	325.532	476.112	666.545	277.007
13.2842	620.485	436.094	304.176	476.922	659.327	296.242
13.2922	668.937	398.992	288.529	429.939	652.7	282.303
13.3002	666.196	416.552	291.299	452.591	715.823	273.817
13.3082	624.837	407.718	307.606	449.643	666.971	268.072
13.3162	620.633	425.201	309.427	447.975	651.63	266.089
13.3242	654.315	422.889	306.042	436.212	666.404	271.449
13.3322	634.867	415.176	307.789	454.192	654.029	267.67
13.3402	612.515	439.631	303.132	440.571	640.114	277.682
13.3482	618.365	428.508	306.094	437.139	663.772	268.317
13.3562	631.18	409.717	303.203	439.586	686.047	258.368
13.3642	645.442	392.35	289.658	440.161	676.457	276.104
13.3722	651.565	405.331	299.259	452.573	678.359	266.782
13.3802	640.291	426.279	314.52	449.907	707.599	254.585
13.3882	640.413	416.556	305.641	455.871	704.829	261.461
13.3962	663.675	413.037	313.107	486.098	683.55	267.493
13.4042	665.913	419.935	339.91	480.07	697.556	280.901
13.4122	642.963	437.857	335.61	479.015	703.396	289.457
13.4202	638.394	392.918	316.187	453.832	728.061	294.011
13.4282	677.955	442.931	310.382	455.583	697.96	303.099
13.4362	704.919	424.437	315.885	504.446	739.015	281.127
13.4442	680.815	449.508	335.37	458.996	689.847	274.612
13.4522	686.497	426.085	292.255	468.191	688.396	274.046
13.4602	661.004	428.331	297.217	471.852	696.076	296.837
13.4682	658.131	453.224	313.494	457.49	698.949	297.736
13.4762	682.055	432.664	330.661	470.873	712.86	255.921
13.4842	676.968	431.909	347.933	451.694	697.245	284.286
13.4922	661.658	426.086	334.835	486.84	657.938	306.701
13.5002	698.187	444.2	332.02	482.844	705.367	280.85
13.5082	711.743	466.371	322.149	479.217	728.793	284.617
13.5162	707.332	456.324	314.736	487.594	699.921	308.887
13.5242	704.961	425.14	344.529	472.85	676.894	280.008
13.5322	688.067	419.94	339.274	485.403	660.723	276.413
13.5402	681.479	434.526	315.26	499.145	660.997	304.969
13.5482	687.223	462.627	319.483	486.929	656.181	289.035
13.5562	708.076	471.011	340.54	459.496	699.137	270.259
13.5642	750.711	450.516	334.022	473.227	746.75	287.392
13.5722	748.026	446.59	321.504	480.752	743.46	298.225
13.5802	699.975	450.271	327.503	463.743	723.058	312.201
13.5882	695.372	436.341	306.79	478.548	683.741	302.977
13.5962	687.318	450.195	294.102	446.822	679.573	273.193
13.6042	666.285	470.817	325.581	482.099	684.901	277.738
13.6122	682.39	455.855	320.666	473.222	674.692	290.265
13.6202	743.686	431.086	342.86	493.411	708.56	283.316
13.6282	742.598	466.56	339.152	524.545	702.661	292.56
13.6362	712.981	456.328	318.32	469.178	679.321	295.245
13.6442	748.107	459.844	322.375	472.087	692.669	298.172
13.6522	723.214	456.014	333.865	504.64	625.649	298.869
13.6602	737.258	503.411	353.921	500.291	697.061	313.914
13.6682	713.523	461.624	345.93	479.156	684.67	275.715
13.6762	689.478	474.278	341.57	484.791	694.254	272.967
13.6842	750.738	463.035	330.322	517.131	700.061	301.691
13.6922	768.932	468.579	331.907	504.595	689.38	268.849
13.7002	748.648	496.693	344.004	493.829	685.962	309.523
13.7082	757.659	510.876	353.559	532.876	715.81	314.881
13.7162	738.97	485.684	357.28	548.371	757.547	317.442
13.7242	732.936	454.026	346.484	512.422	734.185	292.363
13.7322	747.557	449.186	345.756	505.781	725.334	307.029
13.7402	736.772	474.91	368.772	512.81	715.072	332.327
13.7482	763.112	487.26	354.773	493.588	726.086	308.146
13.7562	802.62	474.348	340.371	482.398	724.777	294.66
13.7642	778.76	461.059	353.333	516.76	720.552	291.902
13.7722	758.804	469.971	343.001	549.774	770.917	281.752
13.7802	741.24	494.933	359.237	521.859	737.393	268.793
13.7882	728.821	482.839	370.446	510.504	727.626	286.796
13.7962	812.188	489.617	368.125	519.893	733.699	307.758
13.8042	781.042	456.249	364.617	508.609	725.875	302.739
13.8122	783.095	457.474	361.215	506.752	723.161	322.416
13.8202	716.959	480.926	351.523	506.707	785.115	318.514
13.8282	792.424	443.242	367.099	520.122	723.736	328.126
13.8362	798.27	448.1	385.428	469.559	770.969	288.514
13.8442	739.866	543.843	338.513	519.346	771.926	323.684
13.8522	816.769	515.542	370.362	518.252	761.858	305.2
13.8602	744.318	454.657	351.774	494.999	719.431	322.464
13.8682	745.818	462.165	385.186	513.056	767.87	260.795
13.8762	779.098	452.998	380.8	516.972	771.57	329.731
13.8842	741.69	486.312	372.731	556.339	752.659	291.268
13.8922	773.326	515.806	375.26	544.716	762.652	302.121
13.9002	766.556	528.397	393.122	531.007	761.666	280.468
13.9082	750.189	507.727	368.312	551.586	776.804	303.132
13.9162	738.087	472.944	384.162	536.92	771.061	329.673
13.9242	748.881	463.406	397.573	496.878	746.467	336.695
13.9322	767.049	503.569	394.53	501.553	753.063	298.113
13.9402	786.902	516.988	378.08	525.719	753.471	295.946
13.9482	792.922	510.555	355.591	510.336	736.952	321.246
13.9562	797.938	528.649	374.657	479.499	774.888	341.757
13.9642	816.265	501.138	384.792	488.545	832.71	328.496
13.9722	788.961	498.84	372.913	520.245	819.856	317.058
13.9802	823.885	548.619	396.345	528.291	783.575	338.159
13.9882	771.363	525.448	376.875	557.662	786.453	334.203
13.9962	782.491	503.078	351.744	535.757	805.642	313.286
14.0042	829.957	573.157	384.394	587.151	754.835	323.091
14.0122	814.506	506.972	366.178	553.365	785.229	313.716
14.0202	807.786	508.065	380.99	580.446	799.591	319.551
14.0282	770.446	538.703	380.033	503.851	756.507	311.299
14.0362	779.429	524.763	380.926	519.074	777.743	317.16
14.0442	814.424	497.795	372.88	588.786	790.807	311.956
14.0522	830.886	488.076	425.427	570.105	763.509	325.022
14.0602	798.628	534.563	410.259	538.988	791.827	354.703
14.0682	835.242	534.093	411.193	550.063	788.079	319.935
14.0762	784.889	512.67	397.601	549.157	796.063	348.778
14.0842	798.624	516.349	377.45	555.963	772.975	322.671
14.0922	800.114	515.836	380.762	552.241	763.642	313.101
14.1002	813.191	503.871	392.652	561.924	798.933	316.644
14.1082	825.356	503.671	378.969	552.98	784.94	313.612
14.1162	811.437	546.569	367.588	558.79	777.821	341.731
14.1242	821.606	571.974	379.603	557.871	787.945	333.594
14.1322	833.169	538.71	400.017	550.501	774.029	317.129
14.1402	798.745	526.97	409.479	575.913	782.834	309.505
14.1482	768.606	548.051	395.897	571.455	818.712	339.885
14.1562	785.649	535.635	383.493	554.621	836.167	354.254
14.1642	841.992	525.841	387.115	574.585	812.624	329.871
14.1722	858.628	521.373	393.879	544.914	811.732	320.837
14.1802	757.667	531.766	425.921	548.938	820.412	327.414
14.1882	777.937	554.43	392.507	582.956	816.94	336.535
14.1962	773.741	533.794	436.385	569.009	809.38	325.443
14.2042	802.293	550.819	412.078	559.659	805.652	329.427
14.2122	841.78	546.981	412.597	552.72	833.704	314.873
14.2202	826.461	547.938	379.087	530.699	811.683	335.495
14.2282	837.158	568.4	410.425	540.215	813.825	327.038
14.2362	830.005	574.385	429.757	599.259	821.021	336.004
14.2442	850.066	575.875	405.124	614.602	803.554	318.395
14.2522	840.386	571.18	407.959	599.207	833.474	354.777
14.2602	862.639	551.838	399.401	562.484	807.204	335.654
14.2682	856.793	585.243	409.569	578.411	851.656	352.528
14.2762	862.348	578.847	391.516	584.275	854.513	344.933
14.2842	841.683	588.751	388.184	565.084	822.449	320.636
14.2922	874.525	581.07	412.875	566.088	796.666	336.135
14.3002	842.303	584.399	418.342	588.687	790.217	348.011
14.3082	824.462	576.464	393.975	603.467	807.959	349.31
14.3162	878.151	553.575	398.986	587.275	823.134	352.788
14.3242	857.775	572.887	438.255	581.152	831.499	359.077
14.3322	843.155	596.939	430.956	598.821	834.994	339.228
14.3402	879.925	582.711	401.161	582.711	821.913	327.483
14.3482	834.84	574.929	440.082	581.825	821.429	359.728
14.3562	878.006	579.977	455.186	612.295	807.542	363.252
14.3642	891.292	546.672	420.374	598.609	832.667	341.917
14.3722	830.082	561.767	407.883	584.339	831.613	344.551
14.3802	819.029	568.141	437.738	559.331	801.009	316.257
14.3882	851.187	581.585	427.306	556.055	861.027	358.98
14.3962	878.061	553.567	419.312	580.66	861.124	352.348
14.4042	848.38	599.524	427.929	539.49	833.358	328.216
14.4122	859.315	590.499	436.498	586.31	821.593	340.02
14.4202	860.955	618.068	445.164	567.332	859.933	339.758
14.4282	854.921	595.977	426.157	607.191	854.474	337.148
14.4362	862.242	591.216	423.025	573.897	884.998	340.978
14.4442	888.802	632.901	429.189	571.958	816.626	340.981
14.4522	860.819	611.272	431.76	551.279	828.813	352.776
14.4602	840.348	587.904	456.868	586.53	845.794	366.906
14.4682	847.432	597.96	407.029	638.482	813.008	357.553
14.4762	899.639	584.14	412.783	617.16	819.421	368.182
14.4842	894.436	576.733	454.887	573.366	875.976	383.033
14.4922	874.348	578.907	493.045	596.037	852.85	356.556
14.5002	867.073	589.847	471.943	613.215	824.013	345.616
14.5082	868.185	590.21	420.973	602.448	835.712	343.343
14.5162	875.967	584.346	417.764	611.966	843.381	361.838
14.5242	855.7	592.051	429.904	598.349	869.278	374.895
14.5322	856.495	574.752	446.584	595.168	873.303	374.851
14.5402	860.848	596.946	435.57	638.393	889.282	367.557
14.5482	871.658	605.922	421.736	618.18	809.188	348.472
14.5562	896.271	578.623	413.168	618.722	823.192	357.216
14.5642	870.781	615.038	443.185	639.713	851.091	386.204
14.5722	877.485	628.133	457.314	585.762	853.388	371.516
14.5802	889.68	625.999	457.803	620.065	864.575	343.517
14.5882	867.396	573.452	419.527	603.753	839.914	335.609
14.5962	898.992	611.75	465.484	577.902	827.467	365.837
14.6042	883.295	622.219	450.319	614.905	846.385	342.41
14.6122	889.997	622.154	473.744	606.56	862.175	364.609
14.6202	884.23	606.003	445.888	637.733	859.752	357.948
14.6282	879.862	611.012	463.158	620.108	860.646	351.246
14.6362	878.952	645.433	453.118	610.946	855.667	363.935
14.6442	892.59	591.91	458.002	583.672	909.628	371.201
14.6522	870.484	582.717	461.975	571.629	904.482	340.894
14.6602	856.423	606.72	452.616	612.443	886.033	362.14
14.6682	846.011	630.586	428.262	619.421	901.08	329.717
14.6762	855.861	617.719	446.478	592.936	892.904	333.407
14.6842	857.96	611.458	468.477	611.449	861.96	350.7
14.6922	847.422	635.552	477.286	629.694	843.564	352.884
14.7002	835.687	664.132	486.34	622.428	835.71	362.092
14.7082	858.719	649.091	478.144	624.48	853.396	387.375
14.7162	920.713	586.615	472.726	603.378	880.351	391.984
14.7242	911.121	585.952	463.711	616.929	877.844	376.994
14.7322	917.572	588.983	470.699	679.398	884.905	353.154
14.7402	885.38	622.107	447.572	663.753	842.593	338.809
14.7482	893.163	602.199	443.161	651.557	863.12	358.957
14.7562	862.186	639.265	431.474	611.383	873.252	371.872
14.7642	867.903	631.963	457.953	610.666	868.348	391.58
14.7722	915.006	605.274	457.761	656.562	875.13	384.181
14.7802	886.283	584.211	481.697	674.753	971.831	386.615
14.7882	868.071	645.55	469.725	638.13	867.061	395.211
14.7962	854.299	595.641	447.284	662.175	872.702	395.616
14.8042	834.102	571.948	457.945	631.45	855.104	378.168
14.8122	861.245	609.083	472.255	626.784	833.943	383.913
14.8202	867.275	621.917	472.7	622.38	860.319	367.934
14.8282	847.147	583.355	431.629	632.702	842.545	353.423
14.8362	849.033	631.918	472.307	627.363	922.193	376.998
14.8442	841.93	630.136	490.488	641.121	929.526	374.43
14.8522	857.862	637.061	476.728	632.861	884.788	383.112
14.8602	873.642	647.458	471.664	615.333	884.414	375.709
14.8682	867.761	634.664	466.258	623.535	911.073	394.135
14.8762	866.213	605.404	479.102	654.092	910.517	398.142
14.8842	885.122	586.52	489.573	680.268	891.389	393.206
14.8922	912.956	621.626	468.899	648.05	890.633	399.301
14.9002	916.033	644.501	462.584	601.356	919.633	378.984
14.9082	871.783	606.973	486.371	630.277	933.008	356.893
14.9162	832.642	634.327	512.271	647.47	890.034	357.279
14.9242	842.524	659.518	481.066	663.507	902.287	353.408
14.9322	876.476	645.417	460.994	643.891	905.07	366.796
14.9402	938.368	595.678	473.879	631.3	898.842	391.667
14.9482	916.045	641.778	442.641	666.685	913.717	371.14
14.9562	914.215	619.985	452.549	627.877	883.105	345.66
14.9642	862.863	601.564	515.394	660.585	883.941	363.644
14.9722	854.246	659.011	459.863	624.203	882.984	373.183
14.9802	907.694	670.288	461.727	661.882	932.071	387.834
14.9882	878.423	621.556	523.734	672.022	874.189	396.128
14.9962	884.129	631.832	517.755	652.885	914.758	398.157
15.0042	876.385	617.428	488.666	640.196	916.775	415.391
15.0122	899.71	662.843	445.051	679.543	884.113	416.95
15.0202	856.684	621.288	469.29	660.92	892.465	377.275
15.0282	894.968	644.903	478.672	698.253	888.002	408.132
15.0362	881.319	686.144	476.601	705.407	884.459	422.949
15.0442	835.596	687.106	489.301	637.769	907.676	394.084
15.0522	872.425	689.715	462.214	634.351	940.287	408.9
15.0602	901.075	697.043	447.503	665.54	945.57	398.939
15.0682	885.951	685.001	479.415	648.523	911.288	378.321
15.0762	882.739	672.454	481.634	632.765	903.589	375.528
15.0842	864.576	672.963	471.094	653.942	929.861	379.605
15.0922	852.579	664.813	487.79	667.549	905.944	375.031
15.1002	868.223	634.502	476.411	642.256	878.113	397.75
15.1082	853.563	607.134	481.126	652.673	895.565	416.287
15.1162	854.369	633.011	471.994	667.366	894.756	396.208
15.1242	860.398	654.369	483.076	669.992	898.688	411.211
15.1322	839.676	629.655	482.505	677.635	913.221	418.222
15.1402	831.818	709.716	514.157	697.304	989.922	391.463
15.1482	854.481	691.471	478.564	686.719	875.946	422.729
15.1562	870.758	645.514	496.755	648.422	906.584	400.058
15.1642	890.918	637.47	522.572	701.015	833.265	424.889
15.1722	877.497	654.129	495.063	658.792	934.651	373.012
15.1802	844.199	659.482	509.247	635.96	912.481	398.196
15.1882	837.317	682.057	488.242	648.512	931.498	404.898
15.1962	843.159	639.648	482.973	686.093	890.409	422.998
15.2042	885.373	617.972	486.694	659.384	861.656	436.624
15.2122	882.687	656.398	470.019	696.373	920.172	400.147
15.2202	874.404	674.392	491.188	683.401	938.04	429.982
15.2282	832.784	682.439	488.81	665.174	931.343	402.296
15.2362	844.888	670.028	502.922	684.052	924.863	379.56
15.2442	870.79	680.418	524.012	708.367	908.503	383.956
15.2522	875.174	684.886	517.386	690.331	939.143	391.911
15.2602	884.386	665.834	514.629	666.926	985.251	383.686
15.2682	872.88	669.395	524.779	693.317	973.315	387.717
15.2762	846.252	658.961	531.421	702.808	922.894	422.513
15.2842	838.508	637.651	526.498	660.891	867.206	435.082
15.2922	857.987	645.845	514.51	646.972	880.703	414.579
15.3002	872.941	646.933	526.797	664.255	934.281	403.846
15.3082	872.356	658.916	478.053	648.473	939.778	391.827
15.3162	856.737	615.02	489.619	695.961	903.82	385.016
15.3242	857.923	683.489	526.615	666.141	939.38	409.328
15.3322	830.614	681.441	485.55	685.319	932.177	408.919
15.3402	858.503	724.147	494.762	654.394	898.391	435.493
15.3482	813.504	642.765	473.699	697.479	942.433	443.731
15.3562	812.048	634.491	492.442	660.212	895.057	420.325
15.3642	818.128	686.878	487.8	691.357	959.738	396.276
15.3722	796.385	708.311	482.832	650.715	883.44	418.814
15.3802	848.527	671.123	504.283	662.681	903.603	402.538
15.3882	828.355	630.114	489.665	699.718	916.071	380.76
15.3962	836.169	661.953	486.532	714.231	943.28	416.9
15.4042	805.24	645.583	491.375	656.489	962.086	413.631
15.4122	784.704	663.424	514.901	685.232	960.935	412.774
15.4202	825.414	652.432	520.38	685.51	938.094	378.328
15.4282	818.235	638.158	497.706	667.536	930.551	433.874
15.4362	793.94	665.415	494.445	708.377	927.968	437.607
15.4442	819.755	693.797	503.748	716.667	932.374	427.23
15.4522	809.274	671.109	498.49	683.135	946.121	433.815
15.4602	754.88	639.028	488.719	668.307	947.283	443.44
15.4682	778.742	679.362	504.914	653.507	969.346	417.55
15.4762	872.069	703.885	532.001	661.314	999.336	407.099
15.4842	885.66	664.878	479.988	636.721	961.689	424.358
15.4922	803.847	641.216	532.013	649.499	914.497	416.509
15.5002	808.338	638.904	515.655	703.753	956.38	423.577
15.5082	833.923	722.906	510.093	702.02	974.499	426.447
15.5162	814.273	678.451	480.486	655.378	930.265	410.464
15.5242	868.653	708.416	489.054	647.916	908.931	411.823
15.5322	856.206	657.672	552.245	644.086	905.101	415.726
15.5402	822.86	717.476	554.861	659.093	926.697	442.763
15.5482	828.272	665.057	520.719	713.316	934.376	453.194
15.5562	841.86	691.658	473.953	739.61	932.367	417.779
15.5642	805.61	679.048	488.292	678.432	887.89	410.12
15.5722	840.371	656.357	515.455	692.648	919.816	408.086
15.5802	828.137	659.832	552.074	712.766	966.495	429.696
15.5882	818.955	682.287	556.758	679.693	965.143	411.327
15.5962	835.239	666.431	515.822	687.649	952.58	444.011
15.6042	823.383	660.224	505.258	681.601	958.628	443.447
15.6122	811.173	656.039	510.905	697.728	948.182	422.707
15.6202	814.555	659.362	496.974	685.127	919.352	428.4
15.6282	817.048	682.884	481.209	669.27	925.104	439.207
15.6362	806.955	709.701	484.365	685.658	929.122	431.69
15.6442	810.522	717.197	496.775	687.963	929.982	431.775
15.6522	833.856	686.429	503.07	716.689	954.009	442.695
15.6602	819.822	668.237	511.271	737.772	926.571	439.911
15.6682	799.957	687.318	507.275	685.015	911.912	444.454
15.6762	799.079	653.721	478.739	675.845	907.041	464.773
15.6842	773.787	701.865	513.21	691.067	961.492	463.03
15.6922	797.904	672.52	512.057	682.099	976.839	438.465
15.7002	788.252	694.004	498.709	681.532	1021.84	414.902
15.7082	817.25	686.753	489.332	666.653	911.883	434.642
15.7162	786.579	737.677	550.555	661.434	874.914	431.105
15.7242	842.11	699.379	500.769	702.603	964.913	409.997
15.7322	804.222	661.002	536.856	664.229	898.647	444.915
15.7402	783.417	640.409	527.691	677.787	878.949	415.804
15.7482	812.834	704.236	525.132	686.674	913.023	430.989
15.7562	772.859	652.536	564.053	688.041	946.335	427.159
15.7642	831.057	673.653	522.713	721.127	934.857	441.76
15.7722	805.685	680.351	499.629	712.128	965.329	434.211
15.7802	791.306	679.969	544.446	685.239	947.183	415.36
15.7882	811.579	662.882	533.596	716.738	922.289	435.119
15.7962	842.378	654.298	523.475	705.365	923.952	440.976
15.8042	834.869	683.089	541.311	680.04	917.694	413.287
15.8122	813.463	704.964	511.095	687.937	897.484	403.315
15.8202	793.268	720.454	494.366	710.174	899.817	425.312
15.8282	775.677	711.443	536.676	713.735	917.429	446.729
15.8362	796.989	665.849	545.685	712.838	936.256	437.337
15.8442	809.188	678.95	523.956	722.942	934.054	426.967
15.8522	789.615	713.474	520.032	691.181	892.191	445.982
15.8602	801.859	682.101	503.514	711.287	925.088	456.709
15.8682	771.28	659.419	507.452	698.028	912.861	460.228
15.8762	811.953	637.493	533.075	678.121	923.633	463.331
15.8842	752.109	680.426	495.239	680.923	920.912	429.593
15.8922	782.954	663.441	525.411	694.731	913.127	466.078
15.9002	769.621	694.927	491.4	677.993	913.316	474.609
15.9082	790.685	725.565	473.208	678.95	893.21	438.185
15.9162	794.827	659.885	515.558	707.393	939.363	400.594
15.9242	855.423	678.526	506.239	681.886	945.558	392.935
15.9322	818.191	693.08	516.21	673.88	910.796	430.338
15.9402	808.503	676.98	513.885	699.119	883.699	441.828
15.9482	784.027	679.239	520.779	705.817	925.544	442.971
15.9562	767.438	673.64	550.064	688.387	937.484	440.268
15.9642	790.945	665.522	572.448	700.663	943.263	440.886
15.9722	786.13	673.965	547.553	682.429	922.651	425.446
15.9802	815.742	676.412	517.125	692.829	922.751	459.219
15.9882	802.737	677.335	503.476	696.597	952.305	442.881
15.9962	788.631	669.65	486.003	684.443	945.679	421.99
16.0042	821.078	667.594	493.48	691.977	908.212	455.805
16.0122	819.24	662.935	522.051	710.344	899.202	453.448
16.0202	813.474	635.531	538.321	704.841	929.752	452.026
16.0282	832.236	639.922	538.047	685.852	964.488	469.781
16.0362	809.702	675.283	512.438	692.815	977.853	469.774
16.0442	818.882	665.115	518.213	699.844	958.582	461.672
16.0522	809.231	661.222	546.311	721.38	881.244	440.486
16.0602	819.095	670.871	546.629	674.95	913.111	429.187
16.0682	760.78	694.551	519.519	659.057	944.857	461.908
16.0762	817.609	675.12	555.342	703.117	939.824	451.807
16.0842	766.801	695.452	503.143	694.452	954.619	450.391
16.0922	779.344	682.743	540.953	682.463	889.584	475.437
16.1002	821.471	658.807	539.038	737.037	958.519	466.699
16.1082	763.844	671.818	508.491	696.473	843.649	431.01
16.1162	785.388	680.011	527.116	660.365	918.529	468.951
16.1242	791.472	692.7	512.365	689.499	967.675	448.01
16.1322	730.051	676.017	486.005	720.796	926.614	451.84
16.1402	749.369	651.376	481.48	693.059	925.25	460.288
16.1482	772.33	655.626	536.701	688.359	929.66	444.236
16.1562	763.595	645.265	546.275	700.316	909.905	477.187
16.1642	748.996	639.988	522.573	685.098	890.77	466.572
16.1722	758.537	654.96	523.634	689.874	874.455	443.894
16.1802	782.47	678.476	551.429	724.122	888.032	456.455
16.1882	782.505	696.933	533.116	727.525	896.49	469.988
16.1962	788.443	696.834	519.495	712.579	915.85	466.825
16.2042	769.732	668.144	528.868	702.226	935.91	481.051
16.2122	730.252	650.702	510.415	687.332	914.839	456.678
16.2202	774.668	677.154	521.903	677.805	936.54	412.529
16.2282	783.467	683.566	528.095	661.963	962.635	434.687
16.2362	740.07	663.273	520.545	689.735	895.759	471.432
16.2442	799.955	689.763	521.573	727.558	880.955	453.496
16.2522	764.467	711.451	552.349	688.574	945.8	448.065
16.2602	713.818	680.278	527.687	724.01	928.586	468.24
16.2682	793.929	667.049	487.494	719.847	924.963	447.674
16.2762	765.813	681.171	507.747	678.176	938.455	445.974
16.2842	696.878	687.873	532.64	620.729	954.731	422.542
16.2922	755.472	647.344	530.137	713.482	937.945	445.927
16.3002	768.154	703.756	507.536	676.72	985.882	439.003
16.3082	737.153	679.875	531.62	728.696	984.928	465.332
16.3162	740.13	686.401	560.48	702.012	907.15	476.821
16.3242	740.41	651.793	514.087	682.346	881.433	483.586
16.3322	791.366	668.194	536.417	679.85	931.122	456.115
16.3402	794.79	624.193	524.463	702.711	946.501	463.29
16.3482	791.19	651.706	511.031	698.732	937.834	430.661
16.3562	770.604	699.294	525.679	675.859	931.532	463.244
16.3642	745.851	697.923	525.863	676.07	943.986	466.299
16.3722	742.281	681.409	527.953	713.189	931.805	469.179
16.3802	739.764	672.151	529.823	703.269	930.916	464.213
16.3882	751.617	671.434	531.517	702.447	949.175	452.725
16.3962	760.307	656.008	541.622	728.135	937.862	455.275
16.4042	743.105	631.388	541.233	673.118	935.743	465.752
16.4122	758.102	644.802	528.594	651.702	903.684	469.498
16.4202	757.685	658.192	494.355	676.454	855.675	462.466
16.4282	725.94	687.057	526.907	696.331	986.072	449.28
16.4362	675.404	692.762	562.132	674.01	966.701	450.101
16.4442	721.769	668.099	529.835	682.179	926.894	476
16.4522	745.772	665.227	528.317	708.401	952.695	486.999
16.4602	741.42	631.708	520.854	699.864	956.443	459.026
16.4682	694.59	682.791	500.078	642.665	891.566	493.442
16.4762	748.207	645.451	499.121	705.856	938.48	473.062
16.4842	741.65	675.354	500.819	698.729	955.643	479.226
16.4922	687.243	628.649	520.346	662.738	884.738	472.482
16.5002	750.353	678.948	504.536	670.533	905.957	482.117
16.5082	707.645	699.667	495.518	696.189	939.208	485.947
16.5162	720.069	692.926	487.949	695.185	969.29	457.354
16.5242	726.829	684.279	512.256	703.617	967.712	475.229
16.5322	711.938	659.259	520.968	709.964	901.847	448.644
16.5402	712.626	688.76	558.862	701.743	911.799	462.966
16.5482	723.371	710.047	548.169	702.954	913.805	480.775
16.5562	721.479	675.554	533.153	692.298	899.571	514.098
16.5642	728.398	673.337	539.478	672.993	891.498	466.542
16.5722	737.943	667.718	528.081	693.057	908.549	453.96
16.5802	725.297	652.24	499.884	705.398	925.924	456.982
16.5882	734.044	672.126	478.823	690.059	914.457	472.5
16.5962	752.286	657.528	506.19	709.943	933.53	471.566
16.6042	709.414	663.84	552.838	703.706	931.278	468.097
16.6122	691.909	655.958	530.075	678.758	929.531	485.973
16.6202	696.746	659.584	494.552	678.738	984.799	473.767
16.6282	731.489	614.123	539.557	726.423	875.415	456.248
16.6362	727.587	618.398	527.624	687.793	935.804	469.521
16.6442	719.068	646.84	496.894	705.29	927.017	487.78
16.6522	743.518	669.786	531.795	744.078	924.508	487.183
16.6602	729.157	696.594	493.497	682.802	910.147	470.726
16.6682	727.071	640.309	486.363	674.409	884.456	499.651
16.6762	704.42	650.489	487.776	705.519	916.31	441.853
16.6842	721.024	657.268	522.453	682.487	943.358	428.416
16.6922	692.93	610.602	511.639	668.164	915.101	507.884
16.7002	700.668	644.083	491.719	688.409	943.553	491.976
16.7082	692.528	670.86	541.825	735.918	951.022	503.595
16.7162	698.454	677.495	549.696	690.501	926.74	481.889
16.7242	679.046	674.085	531.689	695.927	915.95	449.393
16.7322	675.623	659.888	505.048	685.585	951.57	463.873
16.7402	661.201	637.375	516.101	666.402	969.335	477.288
16.7482	660.155	638.558	502.932	669.746	927.3	466.304
16.7562	685.866	650.44	467.261	697.244	913.852	461.267
16.7642	698.528	650.531	485.25	724.827	972.628	474.653
16.7722	702.261	651.137	506.418	702.898	978.075	488.585
16.7802	711.562	651.371	493.918	655.964	915.113	499.31
16.7882	702.197	670.293	496.996	640.165	938.337	494.022
16.7962	675.965	714.379	493.765	667.759	986.468	490.643
16.8042	699.67	687.578	511.296	713.946	945.827	505.099
16.8122	728.602	658.649	512.168	714.53	902.215	493.013
16.8202	698.757	661.506	497.228	679.894	926.016	477.491
16.8282	675.497	661.429	514.251	658.707	897.788	513.655
16.8362	707.441	629.939	480.292	703.349	870.48	510.634
16.8442	659.831	685.41	523.963	673.103	936.412	511.663
16.8522	643.555	617.432	523.006	690.337	870.349	499.818
16.8602	671.719	660.325	473.258	681.891	875.533	470.137
16.8682	649.317	678.047	495.38	666.879	910.28	499.763
16.8762	668.579	658.185	502.323	674.177	916.625	477.129
16.8842	696.017	651.579	504.562	651.319	927.284	496.278
16.8922	671.266	626.278	503.582	649.627	877.48	478.63
16.9002	646.764	647.784	507.942	685.043	897.581	466.411
16.9082	663.655	633.27	507.303	677.606	886.923	470
16.9162	682.46	619.341	534.71	667.588	913.31	468.589
16.9242	648.102	632.501	499.685	672.192	936.58	457.545
16.9322	618.886	671.11	493.279	681.44	944.584	490.183
16.9402	650.278	661.164	506.052	697.899	941.011	517.652
16.9482	657.056	644.145	503.79	701.689	901.77	505.854
16.9562	660.313	634.384	519.738	675.4	885.459	528.279
16.9642	687.161	616.679	533.425	646.269	908.102	520.126
16.9722	662.385	652.85	537.934	634.408	900.374	496.95
16.9802	678.298	626.839	499.013	640.873	882.992	483.247
16.9882	649.276	621.768	483.437	687.812	875.726	483.921
16.9962	637.352	635.743	507.533	684.594	909.371	495.759
17.0042	652.217	658.494	539.319	661.615	898.698	477.683
17.0122	657.368	650.833	479.693	706.876	959.325	516.784
17.0202	644.037	615.116	466.95	617.976	934.149	530.87
17.0282	630.197	666.644	529.71	680.585	869.967	507.164
17.0362	637.857	656.112	521.093	668.139	903.478	510.333
17.0442	633.246	664.458	515.308	722.705	956.804	477.807
17.0522	616.743	652.346	517.675	672.789	913.986	464.446
17.0602	596.213	642.378	533.426	647.363	833.582	509.016
17.0682	571.746	620.706	532.828	644.781	890.332	543.484
17.0762	612.61	620.608	507.216	656.568	918.327	478.846
17.0842	637.661	644.626	521.17	666.542	893.442	483.986
17.0922	628.886	630.249	512.451	685.484	909.797	495.276
17.1002	621.17	623.983	473.435	672.449	903.427	485.659
17.1082	629.016	653.719	479.505	665.79	902.604	512.37
17.1162	612.536	631.03	510.112	690.831	912.314	472.728
17.1242	619.836	621.764	505.91	658.741	886.972	501.094
17.1322	635.024	643.587	485.852	638.795	904.439	515.631
17.1402	627.698	644.398	498.597	675.192	936.356	487.235
17.1482	628.013	633.25	514.771	665.267	923.759	491.16
17.1562	617.313	604.53	490.841	664.969	925.86	525.624
17.1642	615.934	608.318	487.188	701.604	894.633	525.017
17.1722	641.022	656.758	517.297	652.696	858.329	519.264
17.1802	612.566	644.524	495.616	662.66	852.151	516.884
17.1882	561.627	640.123	503.729	644.037	905.062	488.844
17.1962	605.02	633.059	500.385	619.409	905.078	494.726
17.2042	570.044	664.48	508.859	665.222	930.875	495.647
17.2122	609.516	602.767	450.125	659.264	936.548	522.394
17.2202	600.849	637.364	472.181	683.756	872.033	518.359
17.2282	585.53	689.065	498.989	656.947	882.565	466.165
17.2362	563.885	609.946	459.5	657.958	871.161	506.361
17.2442	601.561	585.37	487.648	659.723	889.308	519.671
17.2522	588.548	614.781	507.043	639.034	875.207	514.016
17.2602	587.352	639.241	484.545	653.24	868.774	519.761
17.2682	601.641	585.441	478.083	673.158	859.876	499.796
17.2762	598.871	600.028	491.456	674.415	951.326	535.805
17.2842	626.647	619.302	498.307	648.952	937.923	525.901
17.2922	570.79	591.997	471.502	620.108	890.722	512.642
17.3002	538.442	611.199	467.773	601.822	875.625	500.31
17.3082	588.702	640.268	493.263	637.632	874.691	502.649
17.3162	619.998	615.142	503.992	643.657	900.781	526.982
17.3242	605.884	579.34	490.982	623.502	924.224	504.256
17.3322	583.446	575.141	476.093	626.735	915.189	481.647
17.3402	563.038	583.363	465.438	619.536	911.586	477.926
17.3482	563.152	595.027	471.605	633.169	901.973	496.836
17.3562	564.343	616.572	496.618	651.358	876.887	504.349
17.3642	540.585	611.893	476.9	658.45	899.538	509.37
17.3722	572.509	626.788	494.151	635.525	899.114	534.557
17.3802	567.375	580.155	454.506	633.715	922.574	531.501
17.3882	571.901	618.511	476.36	673.918	899.291	533.048
17.3962	549.745	612.836	454.271	618.895	896.554	504.178
17.4042	572.441	584.901	434.163	619.767	826.801	503.514
17.4122	550.42	578.199	504.056	675.298	848.822	489.504
17.4202	561.291	622.309	490.821	643.886	818.763	518.289
17.4282	576.382	588.933	501.684	630.254	943.069	547.284
17.4362	592.558	591.833	448.048	650.42	868.553	486.056
17.4442	542.891	611.051	452.945	668.798	860.674	485.098
17.4522	524.785	637.389	466.8	643.355	860.406	514.22
17.4602	528.816	617.664	462.668	648.846	861.414	483.542
17.4682	542.666	599.023	478.55	650.524	912.861	499.712
17.4762	520.981	602.204	483.856	636.201	917.441	517.772
17.4842	538.531	599.334	514.533	667.554	926.244	480.765
17.4922	565.572	593.847	497.308	672.79	919.897	515.731
17.5002	558.061	591.414	488.718	642.468	887.866	530.907
17.5082	551.373	599.609	491.026	614.374	861.219	502.332
17.5162	549.046	590.927	496.504	613.977	880.541	481.547
17.5242	557.915	578.842	501.494	655.64	897.373	487.499
17.5322	569.984	582.983	461.144	675.453	871.114	504.292
17.5402	542.104	562.115	465.316	645.562	889.988	521.169
17.5482	552.082	588.875	465.216	646.595	892.439	535.596
17.5562	560.473	602.768	477.86	678.53	906.801	535.558
17.5642	538.666	595.322	456.686	632.471	856.765	510.072
17.5722	528.644	592.255	518.51	613.697	894.969	501.96
17.5802	534.752	562.743	476.99	656.284	830.039	529.971
17.5882	548.787	572.193	476.867	648.609	943.971	496.71
17.5962	507.294	633.629	493.637	660.852	887.406	506.427
17.6042	551.336	587.672	447.68	645.533	949.639	494.685
17.6122	485.677	598.873	438.601	647.73	896.639	525.644
17.6202	492.395	599.225	467.976	615.574	903.587	529.681
17.6282	537.487	560.474	424.276	626.029	899.093	504.993
17.6362	492.759	601.415	436.42	663.116	905.098	507.865
17.6442	516.552	561.356	469.032	631.378	888.161	543.001
17.6522	542.566	551.186	483.756	598.959	897.755	531.144
17.6602	559.301	581.965	476.641	608.965	878.621	512.235
17.6682	491.343	593.471	478.214	636.684	850.354	528.033
17.6762	472.554	591.967	501.157	645.639	845.023	531.467
17.6842	513.182	566.233	508.083	630.638	858.387	491.378
17.6922	548.846	581.194	486.09	623.433	857.522	476.307
17.7002	550.089	572.234	444.113	642.938	852.037	500.684
17.7082	529.737	546.803	434.354	623.143	855.308	514.39
17.7162	496.383	603.638	459.181	580.528	875.639	502.771
17.7242	465.128	609.64	458.106	600.293	887.537	523.249
17.7322	509.57	580.803	475.556	600.116	849.112	538.543
17.7402	487.726	595.916	476.55	606.397	885.134	512.983
17.7482	457.39	618.329	484.536	631.919	866.38	503.087
17.7562	500.323	601.824	466.546	629.459	854.538	518.951
17.7642	494.352	571.93	505.612	639.455	869.762	549.418
17.7722	555.591	555.052	447.481	611.472	839.355	535.022
17.7802	496.545	543.754	441.647	606.31	871.54	514.455
17.7882	447.716	570.562	464.626	652.267	891.646	526.672
17.7962	539.495	555.067	460.365	603.132	889.325	501.596
17.8042	472.036	552.169	469.879	604.469	876.345	526.44
17.8122	510.296	532.24	452.102	626.412	792.602	481.597
17.8202	490.255	558.318	475.877	624.259	877.595	537.129
17.8282	468.628	571.28	473.583	590.65	889.337	501.315
17.8362	469.816	581.731	465.133	556.872	853.093	501.674
17.8442	490.538	594.594	450.598	612.601	853.33	547.436
17.8522	476.399	560.915	440.461	614.232	871.852	546.817
17.8602	476.132	543.106	456.755	602.117	853.845	516.501
17.8682	494.052	555.049	449.376	614.606	839.754	540.1
17.8762	490.074	551.071	465.016	616.24	831.607	544.406
17.8842	482.771	543.768	465.49	610.441	841.418	537.101
17.8922	483.626	551.121	436.237	598.136	867.905	517.016
17.9002	495.341	559.256	444.042	581.747	877.849	502.732
17.9082	497.717	571.522	448.157	586.439	876.315	524.769
17.9162	465.849	578.314	443.411	599.666	864.388	539.849
17.9242	498.065	567.216	448.291	618.776	860.454	531.227
17.9322	500.779	558.311	440.269	628.307	835.807	526.463
17.9402	453.547	559.506	421.922	619.776	852.673	521.318
17.9482	423.675	576.102	432.184	588.283	882.878	519.535
17.9562	453.528	575.814	440.535	574.313	871.284	507.275
17.9642	446.843	562.969	443.647	608.132	823.152	491.046
17.9722	425.221	562.797	418.413	649.832	827.199	505.509
17.9802	460.646	537.904	481.604	630.683	862.624	521.434
17.9882	448.153	531.442	411.181	602.323	827.096	519.835
17.9962	413.674	535.487	441.99	567.58	832.933	537.758
18.0042	432.397	529.279	464.54	612.318	879.957	553.049
18.0122	432.213	552.579	451.304	584.657	829.416	564.538
18.0202	475.296	525.166	449.229	597.504	851.514	534.562
18.0282	487.847	509.72	452.81	587.253	846.238	504.842
18.0362	465.101	523.41	448.083	584.098	835.814	568.722
18.0442	442.127	511.017	438.74	573.497	840.813	546.247
18.0522	454.728	511.172	432.071	580.492	860.058	524.2
18.0602	472.742	515.665	458.507	634.572	832.193	517.137
18.0682	465.172	518.536	474.157	625.003	832.862	493.439
18.0762	458.055	542.197	446.388	588.754	827.967	512.528
18.0842	455.582	554.755	427.673	591.056	812.17	543.17
18.0922	444.976	550.332	418.989	584.643	849.223	541.741
18.1002	459.733	556.584	412.33	598.219	822.791	554.418
18.1082	478.65	535.327	448.258	585.986	796.655	552.396
18.1162	453.101	517.895	447.292	580.006	811.777	536.292
18.1242	454.467	527.928	445.537	588.245	841.997	540.718
18.1322	430.177	539.431	450.908	623.85	835.159	526.558
18.1402	477.977	518.372	405.266	568.082	874.699	533.496
18.1482	424.03	550.442	439.748	571.145	804.975	514.186
18.1562	438.445	517.744	449.727	600.685	844.871	529.057
18.1642	454.722	544.553	441.11	625.578	841.998	499.418
18.1722	390.036	509.274	413.74	591.23	823.293	511.633
18.1802	427.38	518.673	415.577	597.068	823.755	508.551
18.1882	440.55	500.251	428.838	625.404	808.521	504.408
18.1962	440.346	518.972	431.791	578.633	767.66	554.194
18.2042	460.931	551.898	445.978	587.181	830.966	543.784
18.2122	449.459	552.671	425.162	595.887	821.302	518.669
18.2202	408.617	527.98	436.592	597.654	831.945	522.831
18.2282	436.808	556	433.084	585.076	803.28	510.934
18.2362	471.208	540.852	410.928	561.114	833.724	519.674
18.2442	451.784	521.566	424.011	589.823	825.065	549.244
18.2522	440.798	504.294	436.289	592.534	796.643	513.616
18.2602	424.836	514.381	435.719	558.38	818.083	528.423
18.2682	400	551.719	447.451	537.882	840.703	528.708
18.2762	425.093	544.082	452.186	537.274	844.422	502.66
18.2842	465.255	529.598	439.735	574.49	826.779	510.582
18.2922	464.986	540.321	430.105	590.541	803.78	517.062
18.3002	434.545	520.205	444.911	575.767	809.786	525.694
18.3082	438.857	506.582	459.938	588.531	823.247	540.638
18.3162	438.329	572.439	413.33	573.086	855.482	520.971
18.3242	438.37	545.396	412.434	607.353	862.182	520.059
18.3322	427.703	479.71	395.613	586.34	803.517	528.43
18.3402	424.781	508.016	392.214	608.641	848.805	553.934
18.3482	418.809	525.723	395.034	580.03	841.86	533.853
18.3562	392.958	487.425	403.651	589.605	827.499	509.704
18.3642	407.636	485.973	435.293	602.862	843.533	510.891
18.3722	456.412	510.569	404.596	612.751	822.115	539.654
18.3802	393.69	522.449	413.446	605.746	805.765	530.952
18.3882	391.087	512.863	417.564	565.883	823.584	528.08
18.3962	381.966	520.483	402.21	544.708	796.67	514.155
18.4042	419.761	490.687	378.566	572.13	816.408	519.999
18.4122	407.115	507.709	399.027	575.78	825.815	547.843
18.4202	402.572	513	411.731	572.838	836.418	513.299
18.4282	416.525	526.711	390.078	583.257	836.406	550.272
18.4362	426.28	532.363	393.269	560.919	818.044	571.634
18.4442	416.199	520.135	419.973	565.33	799.211	536.15
18.4522	399.26	502.29	426.9	585.909	815.414	534.42
18.4602	402.133	502.565	410.078	593.432	833.465	528.715
18.4682	413.919	520.191	391.508	614.818	810.337	530.958
18.4762	403.048	517.823	394.18	591.663	813.909	549.041
18.4842	384.198	528.678	411.572	554.465	825.076	556.328
18.4922	413.735	515.368	417.413	538.812	785.721	553.456
18.5002	399.507	488.527	394.641	563.409	827.694	542.925
18.5082	419.19	498.172	426.828	606.379	843.083	535.971
18.5162	402.946	477.254	370.224	570.608	820.905	553.619
18.5242	396.841	515.109	402.279	610.265	811.235	579.482
18.5322	434.622	477.981	392.489	561.622	813.486	526.303
18.5402	422.176	513.406	375.255	584.601	761.784	540.847
18.5482	363.571	477.233	396.646	566.127	787.335	505.01
18.5562	402.346	530.86	398.069	558.8	836.818	530.904
18.5642	404.407	506.118	394.55	559.683	756.251	570.132
18.5722	401.535	529.477	405.38	568.113	801.411	575.876
18.5802	386.314	479.63	404.119	566.11	806.465	559.954
18.5882	407.595	485.692	415.47	578.956	809.245	532.108
18.5962	408.049	498.094	395.939	563.364	795.846	539.255
18.6042	382.72	491.598	386.267	534	831.472	550.743
18.6122	407.073	500.809	396.002	527.784	841.719	540.621
18.6202	390.815	531.336	383.617	551.781	818.606	521.046
18.6282	399.787	543.837	389.125	569.002	828.134	527.334
18.6362	431.815	519.591	404.186	547.694	819.518	551.652
18.6442	413.331	504.736	389.195	555.751	802.621	547.532
18.6522	405.847	511.2	384.01	583.158	820.198	526.351
18.6602	412.09	501.163	392.437	550.697	814.185	539.183
18.6682	400.978	502.476	394.126	548.51	798.934	565.182
18.6762	399.673	510.223	420.671	568.964	786.139	555.873
18.6842	397.162	474.459	409.2	553.626	809.237	524.814
18.6922	403.443	471.489	388.726	560.378	802.57	518.054
18.7002	410.173	500.771	423.242	568.036	860.01	552.029
18.7082	380.614	495.516	412.068	573.697	792.408	568.131
18.7162	397.219	520.779	414.134	558.269	825.942	535.433
18.7242	402.25	517.142	437.058	505.21	806.343	567.477
18.7322	431.931	525.759	434.186	525.316	839.854	601.691
18.7402	390.627	490.066	378.738	504.796	831.747	534.516
18.7482	396.637	501.022	374.857	533.703	795.833	530.019
18.7562	407.168	508.82	408.396	573.893	812.677	531.15
18.7642	407.485	508.502	405.556	571.584	860.757	540.725
18.7722	413.731	501.969	417.235	562.965	840.435	549.256
18.7802	386.958	468.83	407.821	555.307	825	525.385
18.7882	392.274	486.572	406.634	564.277	814.308	530.325
18.7962	386.123	500.219	390.387	519.031	834.429	547.159
18.8042	376.979	489.11	395.804	540.188	815.884	568.979
18.8122	404.394	495.95	392.926	589.794	757.554	565.059
18.8202	415.603	497.579	386.413	605.411	787.846	531.702
18.8282	398.092	488.442	391.711	592.099	816.112	547.606
18.8362	401.407	490.793	376.041	570.608	791.534	560.167
18.8442	395.877	480.219	383.528	552.767	812.853	553.282
18.8522	382.786	470.04	428.704	536.154	825.566	552.949
18.8602	410.241	502.659	418.428	575.793	854.737	578.176
18.8682	376.178	524.78	404.937	581.406	838.969	568.254
18.8762	385.497	488.178	403.839	583.406	811.4	511.401
18.8842	407.36	442.17	390.222	570.806	838.045	516.063
18.8922	404.742	493.38	406.278	562.346	755.724	542.997
18.9002	406.783	457.502	393.159	583.454	793.762	558.894
18.9082	363.739	478.832	409.192	523.32	819.457	541.832
18.9162	355.122	509.47	416.851	535.767	873.073	536.554
18.9242	389.821	456.298	410.386	547.27	864.535	594.613
18.9322	383.075	472.862	426.257	559.785	816.489	549.65
18.9402	401.682	468.121	397.994	562.682	858.07	532.051
18.9482	389.511	522.327	417.399	581.691	825.251	534.923
18.9562	397.55	524.171	430.691	553.569	792.813	593.352
18.9642	395.876	483.075	398.723	554.902	800.532	586.312
18.9722	390.636	484.868	392.931	585.18	841.146	558.412
18.9802	382.541	506.78	404.347	563.491	802.232	573.506
18.9882	389.8	484.914	402.365	550.38	784.582	546.341
18.9962	404.239	462.182	395.744	551.735	792.956	558.834
19.0042	402.329	476.597	394.584	548.547	809.654	547.879
19.0122	386.455	512.808	413.446	550.758	834.425	564.078
19.0202	384.305	519.165	397.779	548.506	808.756	562.338
19.0282	390.484	509.398	363.571	560.55	767.171	558.114
19.0362	388.18	521.827	377.111	573.04	770.562	568.259
19.0442	387.609	497.053	366.833	553.168	769.787	567.76
19.0522	382.625	481.098	387.624	581.412	801.648	570.157
19.0602	411.286	507.626	412.142	541.444	817.136	570.096
19.0682	415.018	509.561	393.637	538.904	830.062	551.02
19.0762	407.05	511.895	358.637	557.292	845.502	556.069
19.0842	390.24	539.177	387.441	594.5	799.488	576.968
19.0922	411.447	491.451	374.131	617.336	824.237	574.351
19.1002	381.229	501.027	417.007	565.125	810.2	557.72
19.1082	409.952	490.495	405.518	569.912	820.732	534.015
19.1162	388.891	483.531	420.622	557.085	802.55	601.083
19.1242	401.898	449.623	411.445	597.218	797.445	552.639
19.1322	408.153	478.376	410.812	562.051	846.222	565.946
19.1402	379.744	510.448	426.131	607.202	810.969	539.138
19.1482	360.729	508.721	417.226	562.465	759.956	582.142
19.1562	376.787	508.094	404.489	565.607	782.328	569.293
19.1642	396.28	479.057	381.699	579.622	784.99	598.699
19.1722	408.199	462.73	363.269	575.124	799.488	574.192
19.1802	398.737	467.878	389.37	589.652	807.502	532.968
19.1882	400.796	486.477	408.217	585.778	793.213	521.971
19.1962	392.185	504.412	396.571	568.99	794.837	565.846
19.2042	381.566	498.674	392.046	552.959	826.292	576.769
19.2122	396.163	513.341	396.659	556.569	839.271	534.733
19.2202	401.611	534.89	393.777	578.63	816.451	551.944
19.2282	410.382	511.377	399.383	559.807	805.334	582.044
19.2362	420.118	519.422	415.878	546.97	792.942	575.872
19.2442	399.854	485.06	416.924	550.205	785.208	557.443
19.2522	414.19	472.318	432.389	561.149	827.841	546.949
19.2602	414.521	480.427	380.517	571.207	808.65	556.889
19.2682	432.193	453.875	381.211	597.515	818.289	530.717
19.2762	416.484	483.634	407.07	576.029	821.695	583.278
19.2842	394.846	464.952	406.132	548.974	829.8	604
19.2922	390.059	500.377	375.494	585.357	860.438	581.948
19.3002	421.04	508.502	399.452	554.907	861.894	513.107
19.3082	406.801	501.783	422.545	606.887	801.744	577.272
19.3162	392.226	519.924	391.68	536.044	857.643	565.969
19.3242	422.524	494.494	422.592	559.584	824.83	565.969
19.3322	419.953	514.958	426.35	581.847	787.97	584.794
19.3402	378.372	506.218	435.902	590.338	811.278	540.138
19.3482	362.691	498.029	420.182	544.768	819.027	535.093
19.3562	398.01	489.252	411.621	562.861	852.341	513.003
19.3642	404.159	507.202	402.365	583.165	825.693	584.302
19.3722	405.025	512.483	404.351	578.619	788.817	584.386
19.3802	396.567	499.414	395.083	574.552	816.629	569.926
19.3882	387.603	500.597	377.613	572.968	848.846	594.634
19.3962	388.52	501.514	376.702	582.871	842.773	593.746
19.4042	400.15	507.713	394.883	597.519	815.274	552.828
19.4122	421.963	523.374	415.833	575.451	805.531	546.628
19.4202	393.377	493.034	410.191	543.631	835.328	575.744
19.4282	379.309	467.428	416.799	574.365	821.584	586.093
19.4362	399.713	500.408	417.406	573.717	803.228	568.943
19.4442	394.281	504.423	405.704	590.265	832.429	559.293
19.4522	418.767	517.416	428.074	556.617	824.041	573.465
19.4602	384.339	525.791	427.166	574.949	787.108	561.585
19.4682	388.548	525.347	419.214	595.584	818.338	555.235
19.4762	400.026	552.671	424.044	607.654	806.283	562.242
19.4842	409.6	493.31	437.448	545.42	871.389	538.104
19.4922	433.068	508.562	447.274	582.648	832.758	531.815
19.5002	408.659	479.268	433.062	576.318	805.269	598.643
19.5082	379.104	547.586	380.064	537.41	789.436	552.148
19.5162	380.315	516.825	424.628	554.523	842.397	587.573
19.5242	415.049	520.08	451.82	555.85	827.164	555.987
19.5322	406.18	529.92	407.192	540.536	798.573	531.038
19.5402	402.629	501.409	378.342	540.95	826.169	534.648
19.5482	437.31	479.756	401.337	557.027	827.166	585.075
19.5562	422.896	497.519	383.889	546.558	791.069	586.859
19.5642	417.838	516.729	367.032	580.742	774.105	576.605
19.5722	437.447	514.536	388.804	595.776	783.864	586.592
19.5802	401.596	508.52	400.365	559.035	790.602	564.366
19.5882	384.11	520.362	413.661	560.596	796.501	572.008
19.5962	428.909	528.807	431.645	577.402	802.924	584.6
19.6042	433.328	509.409	422.54	561.308	777.17	557.732
19.6122	427.476	499.722	419.569	533.595	770.026	560.707
19.6202	420.133	493.369	388.768	544.68	841.397	585.556
19.6282	431.798	487.244	382.438	598.723	801.852	564.24
19.6362	427.591	488.877	412.824	564.969	787.872	555.63
19.6442	435.529	577.859	409.756	565.968	819.292	579.968
19.6522	466.842	544.286	394.236	576.226	770.063	570.545
19.6602	398.657	535.744	424.449	605.621	825.492	539.578
19.6682	457.061	559.68	401.47	551.047	801.556	545.039
19.6762	428.808	537.389	409.446	530.212	811.305	589.076
19.6842	426.976	536.869	386.623	580.171	861.359	627.913
19.6922	435.533	474.51	408.792	597.091	819.037	599.219
19.7002	444.395	497.423	440.721	611.302	823.339	566.666
19.7082	419.004	514.22	401.509	594.701	811.313	537.743
19.7162	439.369	511.147	414.915	602.072	841.9	550.342
19.7242	401.998	529.534	420.864	585.72	847.414	578.494
19.7322	438.578	544.88	440.934	614.679	811.996	585.541
19.7402	436.152	565.381	430.761	600.543	765.739	562.849
19.7482	427.479	546.849	420.439	588.123	776.52	576.353
19.7562	430.218	503.396	410.068	588.725	807.168	581.912
19.7642	408.363	511.558	415.033	589.137	836.833	567.598
19.7722	425.669	545.702	444.439	588.504	855.5	583.984
19.7802	454.248	539.569	437.986	581.006	831.453	594.389
19.7882	457.879	526.524	417.98	589.312	789.021	600.785
19.7962	496.685	535.766	430.42	611.278	776.912	614.888
19.8042	461.477	530.57	418.356	643.85	828.254	615.095
19.8122	445.148	544.923	425.586	593.187	829.13	603.379
19.8202	458.564	569.095	417.152	578.588	808.825	591.933
19.8282	479.793	563.378	423.363	595.864	767.481	586.472
19.8362	443.362	554.301	454.837	620.51	816.128	576.149
19.8442	428.247	577.263	422.412	555.205	884.012	578.139
19.8522	454.01	562.934	411.07	560.168	784.134	598.727
19.8602	461.67	555.274	431.176	603.253	822.431	574.496
19.8682	467.597	523.834	414.605	595.91	913.331	579.747
19.8762	437.284	548.154	437.529	617.765	809.589	608.531
19.8842	430.473	528.611	406.772	576.751	773.935	619.944
19.8922	440.267	569.885	433.226	543.429	811.913	615.157
19.9002	463.199	584.215	441.976	594.643	830.445	601.314
19.9082	448.883	544.824	418.052	572.416	816.892	583.307
19.9162	418.064	493.443	400.01	565.593	822.571	600.99
19.9242	445.503	516.363	410.27	610.115	879.286	599.425
19.9322	460.293	562.384	429.395	578.404	838.184	615.943
19.9402	473.388	581.318	426.885	555.257	791.5	579.711
19.9482	501.329	567.18	433.283	598.606	769.294	624.385
19.9562	502.596	557.188	418.298	615.334	758.2	595.69
19.9642	480.986	563.109	396.503	619.576	791.03	585.592
19.9722	454.9	549.577	419.073	623.215	810.14	597.059
19.9802	459.475	551.087	428.359	591.614	819.014	580.586
19.9882	508.264	590.934	444.043	596.584	840.201	580.894
19.9962	489.786	594.061	434.691	546.255	850.242	582.346
20.0042	497.582	575.957	446.478	549.383	853.963	579.547
20.0122	478.054	535.627	476.697	575.107	812.722	585.115
20.0202	468.99	587.64	431.087	600.955	822.488	557.868
20.0282	439.765	572.818	434.425	622.108	862.87	572.254
20.0362	478.442	517.346	467.671	582.87	808.166	563.83
20.0442	491.846	564.261	452.352	574.253	846.463	546.247
20.0522	500.437	566.85	443.511	597.48	823.442	586.877
20.0602	477.628	593.904	424.121	589.091	807.589	550.12
20.0682	471.553	592.691	418.556	613.625	789.706	605.566
20.0762	480.836	579.91	445.709	618.107	833.468	548.12
20.0842	494.527	557.712	425.787	555.578	832.4	587.41
20.0922	487.058	587.622	449.992	571.896	801.305	596.253
20.1002	505.578	607.817	464.029	620.587	829.316	579.862
20.1082	506.336	582.702	434.783	627.972	841.172	590.106
20.1162	484.287	564.098	430.072	609.308	808.146	589.116
20.1242	497.498	566.428	435.189	577.115	791.301	574.871
20.1322	487.631	580.264	441.727	562.572	787.779	580.928
20.1402	456.67	585.718	463.667	553.693	800.842	570.551
20.1482	457.376	591.414	475.645	559.432	826.44	575.297
20.1562	474.588	599.16	448.134	601.227	823.05	585.083
20.1642	477.47	571.019	434.715	631.789	813.09	592.145
20.1722	462.768	552.48	464.69	644.889	829.106	589.469
20.1802	498.384	582.203	433.556	641.657	852.039	595.571
20.1882	501.972	552.705	446.291	605.316	861.217	606.675
20.1962	501.798	565.591	491.525	604.361	849.899	588.867
20.2042	500.972	598.415	463.871	618.471	829.509	585.987
20.2122	504.39	604.535	479.87	659.636	852.612	587.394
20.2202	536.758	570.161	446.276	575.814	848.959	572.27
20.2282	512.028	614.894	432.129	634.134	889.657	588.47
20.2362	525.432	597.66	468.512	674.347	819.764	635.065
20.2442	541.591	588.697	481.919	657.586	797.659	583.994
20.2522	509.789	635.431	492.725	600.02	821.555	590.542
20.2602	509.141	634.46	458.951	626.155	884.157	541.111
20.2682	551.907	586.283	461.47	599.734	850.851	574.622
20.2762	529.282	582.952	454.991	600.699	867.401	622.83
20.2842	525.858	596.695	447.841	647.89	887.039	626.232
20.2922	548.879	618.221	457.92	634.11	882.988	600.116
20.3002	540.34	608.957	477.636	613.619	857.217	577.56
20.3082	517.982	613.583	452.428	628.317	854.943	614.891
20.3162	494.009	630.468	439.33	653.975	863.149	586.029
20.3242	512.042	639.899	452.922	653.123	829.404	564.651
20.3322	544.519	630.541	468.243	629.696	831.467	611.406
20.3402	523.564	613.374	459.526	615.558	852.28	624.77
20.3482	504.938	604.828	443.79	608.021	800.776	622.754
20.3562	529.584	596.211	488.592	608.705	785.351	595.443
20.3642	546.861	609.283	494.885	644.502	829.261	572.492
20.3722	553.167	593.786	431.069	655.879	863.573	601.211
20.3802	524.385	578.863	450.544	623.534	840.331	615.676
20.3882	527.594	655.637	493.142	656.388	782.708	610.429
20.3962	558.41	605.062	510.634	621.722	819.837	606.759
20.4042	560.413	621.966	512.454	644.438	826.549	598.822
20.4122	538.87	622.191	464	650.138	822.507	604.256
20.4202	535.04	630.808	464.957	618.543	881.868	593.535
20.4282	560.475	605.727	467.901	577.684	856.831	617.415
20.4362	548.507	564.479	467.077	662.022	829.824	609.11
20.4442	594.841	599.292	466.974	600.156	830.374	556.295
20.4522	572.914	628.709	483.219	610.71	817.146	568.741
20.4602	511.44	608.705	455.521	623.805	868.799	623.623
20.4682	539.333	611.148	464.156	643.419	906.768	615.298
20.4762	579.93	636.189	478.505	641.749	920.426	607.128
20.4842	594.819	659.446	483.257	645.669	913.319	631.958
20.4922	580.914	643.731	470.293	638.72	900.962	551.119
20.5002	568.855	627.965	473.228	646.561	894.28	558.423
20.5082	576.713	632.595	479.373	661.536	857.974	598.353
20.5162	584.968	643.569	458.519	656.887	831.559	564.101
20.5242	581.237	656.694	466.125	661.993	852.885	553.083
20.5322	575.582	639.599	486.503	645.703	875.593	580.792
20.5402	590.11	600.623	460.598	591.591	880.543	587.766
20.5482	625.599	598.761	466.718	625.751	870.826	580.968
20.5562	635.929	625.383	488.38	703.091	876.769	582.389
20.5642	609.491	690.775	496.303	672.385	910.062	588.995
20.5722	579.271	635.225	506.755	649.659	852.952	602.473
20.5802	633.49	678.318	482.761	664.087	871.952	591.258
20.5882	634.217	642.915	486.821	612.321	874.789	555.086
20.5962	604.995	659.969	475.684	617.448	901.52	594.101
20.6042	582.161	595.16	487.951	644.979	846.735	590.446
20.6122	632.905	645.904	482.207	648.809	789.289	597.025
20.6202	595.471	631.432	492.995	696.724	862.27	651.911
20.6282	634.008	646.606	480.835	648.411	913.62	600.567
20.6362	615.941	616.608	491.585	645.278	915.992	609.865
20.6442	607.012	637.646	509.789	663.363	888.852	583.056
20.6522	601.477	644.216	479.554	665.719	883.448	569.11
20.6602	611.257	650.315	481.381	661.435	837.382	575.851
20.6682	648.604	659.745	487.084	678.684	885.126	614.605
20.6762	638.898	646.207	522.968	665	882.334	633.037
20.6842	609.094	660.818	517.805	681.597	851.861	585.834
20.6922	610.745	697.7	510.821	680.941	897.883	571.791
20.7002	634.418	695.391	515.189	659.636	918.515	610.902
20.7082	653.819	658.399	524.635	683.184	894.302	630.586
20.7162	671.565	646.751	533.961	687.866	901.659	608.424
20.7242	670.167	662.059	521.623	652.885	908.124	588.22
20.7322	628.202	685.738	523.25	664.569	884.179	583.622
20.7402	615.533	722.837	516.613	669.839	864.324	599.982
20.7482	655.339	697.449	527.634	650.152	932.174	597.909
20.7562	659.066	674.583	533.75	650.651	945.05	567.716
20.7642	650.888	649.413	538.465	644.582	920.012	591.914
20.7722	686.49	702.39	542.234	687.281	872.138	614.881
20.7802	625.427	708.984	510.627	698.163	896	587.543
20.7882	619.075	641.369	492.712	699.976	869.297	591.348
20.7962	662.159	695.943	521.435	661.678	882.701	625.041
20.8042	691.305	689.603	494.839	647.019	893.489	611.495
20.8122	673.226	723.051	559.356	662.112	869.73	555.745
20.8202	666.691	721.833	540.481	737.446	931.036	621.818
20.8282	647.291	694.17	530.288	705.308	941.948	616.073
20.8362	727.578	677.962	548.971	705.731	916.564	575.7
20.8442	717.516	696.195	542.013	696.04	936.05	555.027
20.8522	678.645	753.909	523.286	713.541	891.211	606.8
20.8602	674.021	716.006	521.463	720.111	883.917	632.203
20.8682	670.775	720.297	544.336	710.174	938.275	615.965
20.8762	678.36	727.205	568.115	708.462	952.583	608.652
20.8842	708.007	683.178	551.298	704.793	927.099	592.914
20.8922	705.278	693.201	542.111	708.389	907.879	593.025
20.9002	693.825	724.67	584.551	719.389	903.38	623.322
20.9082	716.146	728.895	581.473	707.762	927.475	625.527
20.9162	699.555	736.678	530.971	712.023	949.698	608.341
20.9242	662.299	722.653	550.765	747.72	928.529	580.87
20.9322	684.479	749.196	557.017	718.273	931.459	588.84
20.9402	686.767	677.322	584.83	696.071	967.309	613.247
20.9482	698.33	738.909	584.548	668.758	941.715	584.093
20.9562	734.976	748.771	551.09	650.508	972.899	604.313
20.9642	685.934	721.49	535.854	688.755	962.858	620.557
20.9722	728.731	729.603	575.274	638.045	930.473	587.911
[truncated: 1,127 more rows]
