# Supplementary material for: Aqueous synthesis of highly functional, hydrophobic, and chemically recyclable cellulose nanomaterials through oxime ligation
Source: Nat Commun. 2022 Nov 14;13:6924. doi: 10.1038/s41467-022-34697-5 (PMC9663568; doi:10.1038/s41467-022-34697-5)
Supplement: Supplementary file 3 — Source Data [file 41467_2022_34697_MOESM3_ESM.zip › Source data file Supplementary Fig. 5.xlsx]

## Sheet: Blad1
Wavelength	Be-ON-CNF-smooth	Bn-ON-CNF-rough	Me-ON-CNF-smooth	Me-ON-CNF-rough	Allyl-DA-CNF-smooth	PFB-ON-CNF-smooth	DA-CNF-smooth	DA-CNF-rough	Wavelength	Holo-CNF
nm
400	35.7271	72.2936	18.1502	88.3144	34.1152	52.3867	17.3003	64.5827	400	59.578
400.1	36.7818	--	18.3186	--	33.7662	52.1949	17.3192	64.9342	400.5	60.173
400.2	36.9219	70.9208	18.4128	85.97	33.1059	51.0316	16.7919	65.3779	401	60.883
400.3	37.1295	--	18.7963	--	33.5865	50.7565	16.8092	64.7147	401.5	60.451
400.4	36.9322	71.6255	19.2281	84.7218	33.6761	50.5989	17.1189	65.2886	402	60.599
400.5	35.9691	--	18.6459	--	33.6269	50.7767	16.9325	65.6512	402.5	59.697
400.6	36.2962	72.9694	18.1556	83.1161	33.9312	51.2971	16.9324	64.6017	403	60.094
400.7	36.3569	--	18.6573	--	34.4101	51.2118	17.0325	63.6253	403.5	59.016
400.8	35.7206	72.6009	18.5222	85.4369	34.4371	50.7771	16.8542	64.0432	404	59.995
400.9	35.7448	--	18.1341	--	33.9255	51.809	16.8181	65.1769	404.5	59.351
401	36.7428	73.7678	18.2512	85.5231	34.0107	52.9731	17.1456	65.2371	405	59.964
401.1	36.6362	--	18.2151	--	35.0037	51.985	16.9995	64.7923	405.5	59.824
401.2	35.7873	72.4752	18.4292	86.5588	35.7505	51.121	16.8896	64.8669	406	60.471
401.3	36.0132	--	18.8317	--	35.0734	51.622	17.1914	64.196	406.5	59.544
401.4	35.483	72.6145	18.3807	86.4457	34.7533	52.2507	16.9594	64.5654	407	60.077
401.5	35.417	--	18.1873	--	34.4157	50.83	16.9018	65.3598	407.5	59.796
401.6	36.2588	71.8559	18.4233	85.9471	34.2365	50.2118	17.0948	64.7956	408	59.897
401.7	36.0651	--	18.17	--	34.4615	51.3871	16.9513	63.9397	408.5	59.76
401.8	36.5226	74.2984	18.4451	86.0653	34.8238	52.2488	16.7063	63.8184	409	59.747
401.9	36.6638	--	18.5148	--	34.9316	51.5628	16.4317	65.3172	409.5	59.705
402	36.2605	73.7771	18.5953	85.0082	34.4461	50.9469	16.3502	64.8004	410	59.889
402.1	35.6443	--	19.1083	--	34.2432	51.4353	16.4706	64.5995	410.5	59.92
402.2	34.7411	73.0122	18.8792	89.7638	34.5154	51.7373	16.5236	64.5102	411	59.402
402.3	35.1889	--	18.2499	--	34.9343	51.6923	16.6496	63.6296	411.5	59.373
402.4	36.2657	72.5101	18.0138	86.607	35.13	51.9156	16.8998	64.5174	412	59.491
402.5	36.0239	--	18.2991	--	35.8979	52.215	17.1089	64.2238	412.5	59.515
402.6	35.6	71.5286	18.3124	84.927	36.7462	50.8578	16.6868	64.1293	413	60.03
402.7	36.2018	--	18.1559	--	35.7745	50.3297	16.261	64.9156	413.5	59.428
402.8	35.9934	72.479	17.9317	85.6815	35.0357	50.5088	16.5639	65.2651	414	59.996
402.9	35.9491	--	18.2442	--	35.3294	50.4365	16.6296	65.4138	414.5	59.764
403	36.0429	71.9029	18.7325	84.5412	34.8666	51.7453	16.2622	65.0047	415	59.734
403.1	35.4303	--	18.4847	--	34.3817	52.619	16.4424	63.8412	415.5	60.008
403.2	35.4904	73.1596	18.1525	85.3278	34.473	51.9264	16.8773	63.667	416	59.938
403.3	35.9185	--	18.4158	--	34.656	50.1392	16.8186	64.9716	416.5	60.187
403.4	35.4416	75.32	18.403	87.3408	34.8252	49.7545	16.8308	65.0675	417	59.785
403.5	35.371	--	18.172	--	34.7956	50.8504	16.974	64.0137	417.5	59.929
403.6	36.3713	73.8468	18.4991	85.916	33.9042	51.207	17.0042	63.886	418	60.057
403.7	36.8212	--	18.5045	--	33.5306	51.0737	17.3484	64.4255	418.5	59.492
403.8	36.2649	73.0357	18.4449	85.9299	34.0082	50.6465	17.565	64.4882	419	59
403.9	35.6354	--	18.3236	--	33.824	50.9748	16.9347	64.0585	419.5	59.323
404	35.5479	71.4381	17.8612	84.9436	33.9438	52.0199	16.9951	64.472	420	59.76
404.1	34.8004	--	17.8396	--	34.1049	52.223	17.3686	65.7845	420.5	59.65
404.2	35.1943	73.376	18.2519	85.5123	34.1874	50.642	16.6864	65.3571	421	60.1
404.3	35.7949	--	18.3927	--	34.6881	49.9804	16.2666	64.6239	421.5	59.66
404.4	35.7999	71.4725	18.7408	84.7826	34.7704	50.9203	16.5644	64.5337	422	59.142
404.5	36.6742	--	18.7538	--	34.392	50.9711	16.5308	64.4124	422.5	59.859
404.6	36.7168	72.4357	18.1233	85.1675	34.0748	50.7391	16.5487	64.6907	423	59.523
404.7	36.3865	--	17.8949	--	33.6472	50.1683	16.7527	64.9747	423.5	59.135
404.8	35.936	73.8917	18.2316	85.3531	33.992	51.3448	16.9777	64.9069	424	59.242
404.9	36.2703	--	18.4942	--	34.5542	51.34	17.0759	64.6135	424.5	59.448
405	36.0995	72.7636	18.0485	86.1767	34.64	49.4485	16.7029	64.679	425	59.451
405.1	35.0617	--	17.8269	--	34.4778	50.1673	16.5065	63.9341	425.5	59.523
405.2	35.0078	73.2886	18.1151	85.5731	34.1593	51.2562	16.6466	64.1839	426	59.317
405.3	35.6445	--	18.1959	--	34.3089	51.3723	16.3764	64.5433	426.5	59.253
405.4	36.0691	72.3209	17.9696	83.713	34.265	51.1566	16.0242	63.8394	427	59.186
405.5	36.093	--	18.1814	--	34.5599	50.7024	16.2128	64.5446	427.5	58.844
405.6	35.6141	72.5641	18.3547	85.8358	35.0632	50.866	16.2628	64.8896	428	59.387
405.7	35.3996	--	18.6433	--	34.711	51.7239	16.5173	64.2168	428.5	59.094
405.8	35.3487	72.2325	18.5475	84.268	33.8883	51.9378	16.6451	64.0175	429	58.775
405.9	35.1484	--	18.1813	--	34.4097	51.9294	16.8128	64.2431	429.5	59.232
406	35.1388	73.0978	18.0276	85.0058	35.1368	52.8301	16.785	64.4037	430	59.047
406.1	34.9402	--	17.4281	--	34.9008	52.065	16.4143	64.2606	430.5	58.813
406.2	34.7321	72.5053	17.8034	86.4301	35.1397	50.4448	16.7168	64.6034	431	59.016
406.3	34.5509	--	18.5073	--	35.1844	49.8828	16.7307	64.9597	431.5	59.029
406.4	34.4891	71.1265	18.4588	86.577	34.6427	49.6482	16.3537	64.4614	432	59.152
406.5	34.2574	--	18.2698	--	34.1241	50.3067	16.3213	63.9137	432.5	59.038
406.6	34.9419	71.8286	18.242	87.3241	33.9858	50.5175	16.17	63.7786	433	59.035
406.7	35.1874	--	17.879	--	33.8839	50.5444	16.0348	63.7453	433.5	58.549
406.8	35.2018	73.4698	18.0149	85.4999	33.4845	50.4267	15.97	63.7365	434	59.196
406.9	35.4536	--	18.3319	--	33.8576	49.5598	15.9492	64.6048	434.5	58.374
407	35.1722	71.3779	18.2447	86.5623	34.3627	49.8119	16.1819	64.0376	435	58.514
407.1	35.5791	--	18.2212	--	34.1558	49.7614	16.5183	63.6536	435.5	58.485
407.2	36.0315	71.4488	18.1053	84.7963	33.9391	49.7204	16.3837	64.7785	436	58.725
407.3	35.566	--	17.9296	--	33.8972	50.6232	15.8634	63.811	436.5	58.922
407.4	34.8776	72.3321	17.942	84.9336	34.2482	50.6646	15.9229	62.6485	437	58.739
407.5	34.8805	--	18.4471	--	34.4853	50.5085	16.0717	63.5461	437.5	58.662
407.6	35.2998	71.746	18.293	83.8549	34.687	49.3847	15.9211	64.1487	438	58.844
407.7	35.7604	--	17.6988	--	34.9547	49.5754	16.1576	63.847	438.5	58.838
407.8	36.1138	69.9048	17.4326	83.87	34.8376	51.0395	16.4073	63.8557	439	58.655
407.9	35.8524	--	17.8551	--	34.4305	50.8666	16.2014	63.7165	439.5	58.971
408	35.6815	72.9066	18.3955	86.4412	33.6769	50.6494	16.1618	63.578	440	59.113
408.1	35.3413	--	18.1349	--	34.1396	50.8558	16.1072	63.9581	440.5	58.842
408.2	34.0881	72.0263	18.0139	84.4113	34.5732	50.3885	16.5046	63.2171	441	59.094
408.3	34.1452	--	18.1286	--	34.4246	50.1295	16.6926	62.7811	441.5	58.719
408.4	34.6934	75.0182	17.9712	84.8304	34.9316	50.3548	16.4853	63.9574	442	58.34
408.5	35.1768	--	17.8099	--	34.8799	50.2189	16.3046	64.207	442.5	58.295
408.6	34.881	72.2447	17.697	85.8649	34.4925	50.7291	16.2368	63.6308	443	58.421
408.7	34.8493	--	17.6079	--	34.5994	51.3153	16.3661	63.9803	443.5	58.665
408.8	35.4924	71.6381	17.5935	86.4452	34.6296	50.9903	16.4218	64.1754	444	58.888
408.9	35.4534	--	17.5927	--	34.5124	50.7877	16.3784	63.9852	444.5	58.342
409	35.8872	72.5543	17.7009	86.4344	34.1479	51.3038	16.3472	65.1168	445	58.766
409.1	36.0896	--	17.6306	--	33.7697	51.3031	16.508	64.5868	445.5	58.549
409.2	35.2416	71.3302	17.9134	85.6971	34.0595	49.7232	16.0486	63.4914	446	58.295
409.3	34.6277	--	18.4189	--	33.8046	49.6504	15.9704	63.3691	446.5	57.878
409.4	34.6529	72.7172	18.2411	86.3411	33.904	50.3643	16.293	63.3428	447	58.318
409.5	34.9733	--	17.6323	--	34.0466	50.1373	16.3416	63.5936	447.5	57.762
409.6	34.588	72.4017	17.4985	83.4441	33.7662	50.1447	16.1259	63.4879	448	57.938
409.7	34.1228	--	17.7513	--	33.9247	50.5888	15.9446	62.9336	448.5	58.47
409.8	34.7165	73.1419	17.8536	82.6531	33.9006	50.9126	16.5745	62.7906	449	58.54
409.9	34.9789	--	17.8024	--	33.8612	50.3761	16.5444	63.7249	449.5	58.366
410	35.4601	71.2243	18.076	83.7165	34.2103	50.2715	16.047	63.213	450	58.206
410.1	35.4939	--	18.4241	--	34.4604	50.5338	16.2854	63.7332	450.5	58.029
410.2	35.1221	72.3614	18.0421	86.065	33.8528	50.6488	16.2806	63.7541	451	58.29
410.3	35.3526	--	18.0303	--	33.0716	49.8705	16.3237	63.7561	451.5	58.028
410.4	35.1458	74.4644	18.2969	83.1468	33.7068	49.6752	16.601	64.4158	452	57.884
410.5	35.186	--	18.0175	--	35.4921	50.3536	16.656	63.4049	452.5	58.244
410.6	35.7036	71.5404	17.3797	86.1021	35.9927	50.8731	16.2512	63.5492	453	57.558
410.7	35.5068	--	17.1615	--	35.5446	51.3108	16.113	63.7769	453.5	57.816
410.8	34.8261	73.7786	17.6203	84.6825	34.3636	50.7719	16.5325	63.828	454	58.09
410.9	34.8996	--	17.6639	--	34.1671	51.044	16.5795	64.002	454.5	58.269
411	35.7548	70.8527	17.6075	87.1546	34.8101	51.1375	16.397	62.916	455	57.823
411.1	35.8646	--	17.7361	--	33.9094	50.3017	16.1041	62.4805	455.5	57.755
411.2	34.9285	72.9097	17.9563	86.7785	34.1944	50.3529	15.9603	63.5553	456	57.724
411.3	34.9045	--	18.1305	--	34.3828	50.4261	16.0063	63.2589	456.5	57.841
411.4	35.4093	71.0104	17.8717	85.7386	33.3788	50.7503	16.2596	62.9634	457	57.591
411.5	35.5977	--	17.7746	--	33.4138	50.1459	16.4003	63.5374	457.5	57.7
411.6	35.1593	70.5332	18.0841	83.8118	33.8638	49.8052	16.2574	63.9849	458	57.483
411.7	34.4761	--	18.2386	--	34.5463	50.7621	16.2435	63.3945	458.5	57.057
411.8	34.9166	71.6092	17.9291	85.6492	34.7563	50.4365	16.1704	63.3982	459	57.655
411.9	35.1497	--	18.0174	--	34.8504	50.483	16.2786	63.4749	459.5	57.777
412	34.3766	71.5963	18.0874	83.7869	34.4704	50.9213	16.3157	62.7788	460	57.625
412.1	34.0036	--	17.8818	--	34.079	50.4984	16.218	63.2258	460.5	57.495
412.2	34.6627	72.2088	17.7416	84.5959	34.2063	50.5596	16.0597	63.1814	461	57.446
412.3	35.3233	--	17.476	--	34.4374	50.8999	16.1443	62.9982	461.5	57.811
412.4	35.3433	71.0936	17.137	85.0681	34.7435	50.6053	16.1291	63.4645	462	58.005
412.5	35.3095	--	17.38	--	33.8811	50.4909	16.0292	63.5669	462.5	57.533
412.6	34.9629	71.8924	17.7473	84.8731	33.407	50.5161	16.0511	64.1041	463	57.701
412.7	34.7683	--	17.6075	--	33.292	49.5472	16.0999	63.4965	463.5	57.33
412.8	35.2863	71.3623	17.677	85.0114	33.3882	49.1784	16.1569	62.4359	464	57.487
412.9	35.6667	--	17.8147	--	33.5398	49.9645	16.0916	62.7253	464.5	57.637
413	34.9034	73.0329	17.7642	84.5369	33.7311	49.8987	16.1483	63.4254	465	57.706
413.1	34.4831	--	17.4746	--	33.7362	49.6283	16.1754	62.7294	465.5	57.628
413.2	34.9504	70.9355	17.1383	83.8802	33.6969	49.5613	16.3838	62.3449	466	58.125
413.3	35.4409	--	17.5787	--	34.3829	49.1984	16.3346	63.1514	466.5	57.268
413.4	35.3089	71.3656	17.8449	86.7039	34.6962	49.3992	16.3062	63.1906	467	57.858
413.5	34.9827	--	17.3195	--	34.5898	49.1076	16.3587	63.0666	467.5	57.651
413.6	35.3537	72.9052	17.3561	85.9787	34.211	47.9885	16.0963	62.8483	468	57.513
413.7	35.1425	--	17.6598	--	33.7053	48.2741	16.0321	63.3993	468.5	57.17
413.8	34.2528	71.5982	17.4217	84.5998	34.3779	48.7431	16.0341	63.1508	469	57.227
413.9	34.657	--	17.2697	--	34.8191	49.0163	16.1163	62.8365	469.5	57.484
414	35.3207	72.1327	17.462	84.2579	33.8721	49.5661	16.3974	63.595	470	57.808
414.1	34.608	--	17.5468	--	33.9351	49.5254	16.3393	63.302	470.5	57.132
414.2	34.8156	72.1002	17.6596	84.0902	34.1762	49.5207	16.4003	63.7618	471	57.008
414.3	35.416	--	17.4177	--	33.953	49.8622	16.1827	64.0315	471.5	57.053
414.4	35.0769	72.4691	16.952	82.9171	33.676	50.0759	16.2183	62.5543	472	56.953
414.5	34.94	--	17.2088	--	33.3884	50.3202	16.2374	62.9876	472.5	57.088
414.6	34.5052	70.2061	17.5054	84.3904	33.2212	50.4822	15.8033	64.1618	473	56.943
414.7	33.9314	--	17.3576	--	33.1953	50.424	15.9863	64.2958	473.5	57.211
414.8	34.2662	71.8988	17.4705	86.5786	33.7785	50.0983	16.0521	63.4452	474	57.007
414.9	35.4093	--	18.0706	--	33.5967	49.0475	15.9557	63.0318	474.5	56.99
415	35.6022	72.5227	17.7396	86.1248	33.2576	48.8898	15.8771	63.0281	475	57.027
415.1	34.389	--	17.3455	--	34.1626	49.8299	15.9468	62.3368	475.5	56.754
415.2	33.7467	73.8688	17.7194	82.7861	34.4738	49.6956	16.2505	63.1175	476	57.016
415.3	34.0308	--	17.2457	--	34.2796	48.8869	16.3371	63.4832	476.5	56.778
415.4	34.2808	70.8776	17.4782	85.7463	34.2029	48.8663	16.3665	63.217	477	56.851
415.5	34.1829	--	17.8919	--	33.8937	49.1789	16.3937	63.6482	477.5	56.978
415.6	34.0769	70.0468	17.2671	85.928	33.6474	49.2871	16.5952	63.789	478	56.621
415.7	34.0777	--	17.0141	--	33.6133	48.7568	16.4466	64.3025	478.5	56.595
415.8	33.9517	70.3396	17.3567	84.9886	33.155	48.5664	15.9812	63.6908	479	56.709
415.9	33.9146	--	17.4014	--	32.517	49.4919	15.7812	63.2582	479.5	57.141
416	34.078	73.0541	17.4323	85.2992	33.7432	49.8041	15.788	63.9111	480	57.13
416.1	34.1109	--	17.7148	--	34.3594	49.1073	15.9399	62.5997	480.5	56.918
416.2	34.2541	71.7399	17.6766	82.7979	33.6597	49.1887	15.7321	62.5786	481	56.726
416.3	34.514	--	17.5584	--	34.0819	49.9079	15.7695	63.6951	481.5	56.886
416.4	34.053	72.2401	17.2998	84.5068	34.6326	50.2013	15.8524	64.32	482	56.534
416.5	33.8303	--	17.1281	--	33.9992	49.758	15.9553	64.3873	482.5	56.755
416.6	34.1378	72.421	17.5426	84.026	33.2829	48.7894	16.1337	63.2048	483	56.583
416.7	34.1453	--	17.4763	--	33.5966	48.5213	15.9925	62.9274	483.5	56.953
416.8	34.1459	72.597	16.7245	83.9463	33.701	49.4772	16.1091	63.5415	484	56.619
416.9	33.8202	--	16.941	--	32.9793	49.8377	16.0385	63.3672	484.5	56.43
417	34.4512	70.4557	17.445	83.3544	32.545	49.8601	15.9118	63.4888	485	56.592
417.1	34.694	--	17.3048	--	33.4004	50.1325	15.929	64.7022	485.5	56.436
417.2	34.136	72.8173	17.3488	85.7863	33.85	49.4762	15.7873	63.2966	486	56.493
417.3	34.4088	--	17.9787	--	33.669	49.2465	16.0716	62.3877	486.5	56.117
417.4	34.2943	73.8565	18.2252	85.1869	33.854	49.7912	16.1791	62.5574	487	56.783
417.5	33.7833	--	17.6312	--	33.4074	48.6709	16.0267	63.0026	487.5	56.505
417.6	34.4843	72.2104	17.3912	83.8783	33.621	48.0892	16.1419	63.9558	488	56.18
417.7	34.5488	--	17.4422	--	34.0208	49.5732	16.2403	62.45	488.5	56.392
417.8	33.9411	72.7564	17.5929	86.4384	33.8105	50.8723	16.3379	61.5843	489	56.38
417.9	35.0045	--	17.49	--	33.9406	50.1236	16.0061	62.2762	489.5	56.499
418	34.8231	72.2396	17.5651	84.6741	34.3962	48.6499	15.705	63.2714	490	56.308
418.1	34.2719	--	17.8558	--	34.4891	48.9768	15.9608	63.9075	490.5	56.201
418.2	34.4782	69.7082	17.5268	84.0477	33.8564	48.9217	15.9229	63.0665	491	56.291
418.3	34.5244	--	17.1863	--	33.4751	49.295	15.753	63.1565	491.5	56.171
418.4	34.8022	69.7678	16.8728	86.4863	33.291	49.5993	15.8941	63.5159	492	55.974
418.5	34.3467	--	17.3813	--	33.6495	48.5466	15.6142	62.6395	492.5	56.017
418.6	34.0626	72.2691	18.0481	85.4235	33.6716	48.9699	15.5788	62.9274	493	56.296
418.7	33.8246	--	17.5974	--	33.0459	48.9375	15.935	64.0606	493.5	56.046
418.8	34.2453	71.9346	17.6562	85.4478	33.5173	49.1512	15.5463	63.0813	494	55.972
418.9	34.7834	--	17.8404	--	33.8254	49.9703	15.3977	62.5877	494.5	55.885
419	33.9022	72.4331	17.2989	84.7633	33.7998	49.6126	15.6461	62.6656	495	56.163
419.1	33.2346	--	17.0567	--	33.5308	49.0277	15.7694	62.365	495.5	56.308
419.2	33.2384	69.8552	17.0541	85.7804	32.9659	48.4871	16.0277	63.2558	496	56.235
419.3	34.0133	--	17.4584	--	33.3128	48.3817	15.7829	63.2528	496.5	55.919
419.4	34.5828	70.2717	17.5901	85.0271	33.6023	48.3829	15.5066	63.2245	497	55.966
419.5	34.3672	--	17.3448	--	32.8663	48.7087	15.7115	63.3078	497.5	55.774
419.6	34.2824	71.5382	17.3995	84.0785	33.0584	49.4183	15.9336	62.9092	498	56.1
419.7	33.7851	--	17.3531	--	33.6812	49.1172	15.8058	62.7739	498.5	56.113
419.8	33.671	71.5816	17.3074	85.927	33.3194	48.9916	15.4929	62.5752	499	56.12
419.9	33.8885	--	17.3894	--	32.6234	48.4996	15.5397	62.692	499.5	55.916
420	33.8602	71.0126	17.8091	85.9825	32.9881	47.8428	15.8336	63.1695	500	55.783
420.1	33.4817	--	17.7586	--	33.8623	48.0457	15.9663	63.3743	500.5	55.6
420.2	33.7857	72.3787	17.1557	84.4739	33.9675	48.6976	15.7978	63.422	501	55.659
420.3	34.2287	--	17.0479	--	33.6577	49.5431	15.9553	63.6698	501.5	55.309
420.4	33.7144	71.7733	17.5291	84.652	33.0388	50.2412	16.2642	63.2056	502	55.432
420.5	34.1958	--	17.5193	--	33.664	49.9119	15.9604	63.2872	502.5	55.688
420.6	34.7041	71.9577	17.304	84.8153	33.9711	48.3612	15.5562	63.4739	503	55.518
420.7	34.4667	--	17.4508	--	34.036	48.245	15.4068	62.6912	503.5	55.56
420.8	34.6298	72.813	17.3351	85.4616	34.344	48.3946	15.4819	62.707	504	55.383
420.9	34.3161	--	17.3314	--	33.4788	48.2028	15.811	62.7592	504.5	55.753
421	33.3293	72.7875	17.5017	84.6787	33.068	48.5828	16.0784	62.501	505	55.847
421.1	33.5528	--	17.379	--	33.5472	48.4914	16.0334	62.9315	505.5	55.675
421.2	33.8765	71.1534	17.3526	84.6253	33.4915	48.2881	15.8724	62.8177	506	55.424
421.3	33.8436	--	17.638	--	33.4742	48.5591	15.7515	63.0856	506.5	55.617
421.4	34.0745	71.2581	17.4843	85.5951	33.6041	48.5164	15.7208	63.4221	507	55.328
421.5	34.1926	--	17.3828	--	33.0541	48.6897	15.6764	62.6628	507.5	55.434
421.6	34.368	70.3875	17.4575	85.4336	32.6622	48.8501	15.6285	63.1609	508	55.301
421.7	34.1055	--	17.0138	--	32.7189	48.9694	15.6941	63.3523	508.5	55.263
421.8	33.935	70.4797	17.0311	83.71	33.532	49.1783	15.3741	63.4353	509	55.36
421.9	34.1024	--	17.5444	--	33.8282	49.267	15.4132	63.2733	509.5	55.484
422	34.018	70.5698	17.6403	84.7517	33.2543	49.0596	15.8082	62.2507	510	55.518
422.1	34.1534	--	17.2938	--	33.2085	48.6147	15.8502	61.8637	510.5	55.156
422.2	33.9237	72.1575	17.1721	86.8416	32.8639	48.1084	15.7836	61.7585	511	55.319
422.3	33.4866	--	17.1675	--	32.9203	47.9956	15.6564	62.2026	511.5	55.251
422.4	34.2225	70.1554	17.26	85.6379	33.3285	48.0908	15.7736	62.5946	512	55.334
422.5	34.7298	--	17.2974	--	33.0181	48.0636	15.9226	62.074	512.5	55.298
422.6	34.4152	70.6965	17.1195	86.5663	32.8399	48.478	15.6918	62.1579	513	55.171
422.7	33.8548	--	17.1125	--	33.2392	48.8729	15.3778	62.102	513.5	55.093
422.8	33.658	72.0021	16.9887	85.9631	33.773	49.2216	15.2338	62.1217	514	54.99
422.9	34.5141	--	16.8487	--	33.8498	49.3446	15.4591	62.3535	514.5	54.962
423	33.9823	70.7315	16.9113	84.4944	34.0031	49.4288	15.9512	62.0532	515	54.877
423.1	33.5142	--	17.3414	--	34.3753	48.9794	15.8466	62.7756	515.5	54.918
423.2	34.5879	72.895	17.1491	85.7354	33.9359	48.2431	15.4955	63.5498	516	54.886
423.3	34.2066	--	17.0628	--	33.4455	47.8042	15.3956	62.8	516.5	54.556
423.4	33.6722	70.9883	17.6045	83.4394	33.5382	47.9508	15.3019	62.7043	517	54.868
423.5	34.0974	--	17.323	--	33.6032	48.3913	15.5101	62.8041	517.5	54.585
423.6	34.0301	70.828	17.0268	86.6006	33.4586	48.9265	15.7465	61.9765	518	54.601
423.7	33.8472	--	17.444	--	33.3857	48.9404	15.7446	62.2469	518.5	54.352
423.8	34.4805	71.8869	17.4634	87.1636	33.3945	48.7132	15.6923	62.661	519	54.639
423.9	34.246	--	17.254	--	32.851	49.0633	15.1921	63.0069	519.5	54.544
424	33.2586	71.066	17.3063	86.124	32.6299	49.2443	15.1278	62.643	520	54.927
424.1	33.0382	--	17.1482	--	33.0181	49.2894	15.5802	62.4194	520.5	54.791
424.2	33.4035	69.1151	16.9395	86.2748	33.505	48.8716	15.4551	62.7949	521	54.909
424.3	33.7034	--	17.0469	--	33.2169	48.2262	15.3652	62.2915	521.5	54.948
424.4	33.4457	70.6289	17.3235	83.8938	32.8394	48.5839	15.5142	62.2584	522	54.942
424.5	33.1077	--	17.5322	--	32.8197	49.0042	15.6318	63.0529	522.5	54.706
424.6	32.8684	70.4397	17.2468	84.5964	33.1977	48.9834	15.5769	62.9218	523	54.564
424.7	33.1527	--	16.8125	--	33.8371	49.0931	15.6613	62.2237	523.5	54.411
424.8	33.1047	71.944	16.8723	84.8273	33.4558	48.2521	15.8571	62.6762	524	54.468
424.9	32.9225	--	16.9804	--	32.6262	48.1743	16.0532	62.8806	524.5	54.495
425	33.8436	69.9836	17.1041	85.2121	32.1461	48.7132	15.8079	62.5172	525	54.66
425.1	34.5902	--	17.3244	--	32.5288	47.8315	15.4183	62.0594	525.5	54.782
425.2	34.0481	70.2042	17.4458	85.2979	33.146	48.1464	15.6324	62.0722	526	54.881
425.3	33.6121	--	17.2843	--	33.4991	48.3271	15.6868	62.4942	526.5	54.541
425.4	33.6083	69.3804	16.9896	84.9083	33.1743	47.4853	15.5432	62.6167	527	54.254
425.5	33.4547	--	16.9245	--	32.6318	47.8214	15.2728	62.594	527.5	54.338
425.6	33.9046	70.5207	16.8377	83.8809	32.9336	47.9519	14.993	62.7717	528	53.999
425.7	33.7429	--	16.9409	--	33.3301	48.3255	15.1556	62.624	528.5	54.051
425.8	33.9562	69.8439	17.1106	84.1812	33.8611	48.2388	15.1703	62.5238	529	53.998
425.9	33.6264	--	16.9366	--	33.503	47.6236	15.4983	63.0755	529.5	53.793
426	32.5058	71.287	16.8225	85.6535	32.8073	48.1509	15.8503	63.053	530	53.766
426.1	32.911	--	16.963	--	32.8838	48.52	15.3663	62.8231	530.5	53.746
426.2	33.4955	71.442	17.048	85.1669	33.3506	48.577	15.41	62.9611	531	53.998
426.3	33.8826	--	17.2118	--	33.1793	48.8141	15.3709	62.6962	531.5	54.092
426.4	33.7545	70.5103	17.2743	85.9199	32.6198	48.2722	14.9094	62.0083	532	53.865
426.5	33.331	--	16.8145	--	32.8086	47.3739	15.1388	61.9175	532.5	53.716
426.6	33.5909	70.5841	16.7241	83.9737	32.3897	47.6215	15.2329	62.2088	533	53.764
426.7	33.6864	--	16.8984	--	32.1106	47.9519	15.2098	62.7811	533.5	53.92
426.8	33.3129	71.6272	17.1742	85.467	33.2318	47.6818	15.2436	63.0359	534	53.989
426.9	33.3173	--	17.3398	--	33.6112	47.7537	15.1978	63.0437	534.5	53.824
427	33.2887	71.433	17.1785	85.4583	32.8454	48.3182	15.363	62.7264	535	54.079
427.1	33.0644	--	17.3351	--	32.7457	48.3186	15.4332	61.8785	535.5	54.025
427.2	33.429	70.347	17.1346	85.4414	32.7747	48.339	15.2305	61.3781	536	54.1
427.3	33.5431	--	16.8449	--	32.2909	48.9334	15.0394	62.1103	536.5	53.856
427.4	33.0056	69.4345	17.0077	83.1457	32.3037	48.8409	15.3471	63.6845	537	53.777
427.5	32.742	--	17.1663	--	32.5092	48.3982	15.5098	63.583	537.5	53.836
427.6	33.1696	72.6801	17.0417	86.8248	32.719	48.1885	15.178	62.6545	538	54.034
427.7	33.6071	--	16.8435	--	33.2857	48.672	15.0991	62.1049	538.5	53.946
427.8	33.5723	72.48	16.7413	85.0265	33.1491	49.5378	15.3642	62.5141	539	53.676
427.9	33.7068	--	16.8194	--	32.6856	49.6529	15.2615	62.1225	539.5	53.659
428	33.8441	71.1794	17.2232	86.8398	32.8078	48.8592	15.2013	61.4153	540	53.503
428.1	33.4888	--	17.1078	--	33.057	48.8445	15.3145	62.4856	540.5	53.285
428.2	32.8725	70.613	16.7843	85.2203	32.3626	48.8715	15.2099	62.5454	541	53.52
428.3	32.7259	--	17.0273	--	32.1531	47.8506	15.1548	61.8188	541.5	53.351
428.4	33.0186	71.9387	17.3008	84.8716	32.3162	47.7016	15.2281	62.149	542	53.401
428.5	33.378	--	17.3672	--	32.2678	48.3353	15.61	62.4636	542.5	53.279
428.6	33.1761	71.8909	17.394	84.2795	32.2834	48.329	15.4748	62.1714	543	53.812
428.7	33.3665	--	17.1727	--	32.5653	47.8893	15.1562	62.2908	543.5	53.671
428.8	33.7436	71.0307	16.7333	84.562	33.208	47.7673	15.2897	62.628	544	53.615
428.9	32.9571	--	16.6708	--	32.8796	48.0574	15.4611	62.4977	544.5	53.569
429	32.59	70.6238	16.9034	84.735	32.4968	48.0519	15.6833	62.2471	545	53.529
429.1	32.8165	--	16.8221	--	32.4304	47.7339	15.4223	62.2135	545.5	53.238
429.2	33.5541	69.9634	16.8708	83.8868	31.8296	47.5786	15.1242	62.0063	546	53.427
429.3	33.6536	--	16.9479	--	31.1772	47.6584	15.1856	61.5428	546.5	53.546
429.4	33.0598	71.3634	16.8041	84.2688	31.5053	47.0194	15.2428	61.0272	547	53.511
429.5	33.4642	--	16.944	--	32.4397	46.7674	15.1021	62.0089	547.5	53.709
429.6	33.4147	71.7077	17.0483	83.9769	32.517	47.3516	15.1667	62.7343	548	53.011
429.7	33.5671	--	16.8447	--	32.762	47.8862	15.2351	62.4976	548.5	53.128
429.8	33.7034	70.2519	16.793	84.4809	33.0836	48.2282	15.1051	62.0922	549	53.32
429.9	33.5523	--	16.6127	--	32.899	47.6464	15.183	62.0684	549.5	53.291
430	33.7483	69.5456	16.6703	85.7046	32.8524	47.6686	15.2041	62.1667	550	53.215
430.1	33.4078	--	16.8341	--	32.2086	47.6615	15.3324	60.8062	550.5	52.997
430.2	33.1169	70.4421	16.6843	84.6135	31.9354	47.2409	15.447	60.9323	551	53.322
430.3	33.2996	--	16.9963	--	32.2568	47.806	15.1594	62.1816	551.5	53.355
430.4	33.1967	70.2926	17.2857	84.8724	32.8297	48.2406	14.8366	61.9186	552	53.188
430.5	32.867	--	17.1002	--	32.9419	47.2533	14.9208	62.2909	552.5	53.131
430.6	32.7996	71.4581	16.835	83.9885	32.0757	46.9783	15.0771	62.9155	553	53.035
430.7	33.1482	--	16.8679	--	31.6148	47.9284	15.3417	62.3678	553.5	52.715
430.8	33.1376	71.3932	16.9945	84.1989	32.0688	48.0143	15.1847	62.8141	554	53.082
430.9	32.7951	--	16.9171	--	32.4847	47.9654	14.7997	62.7206	554.5	52.559
431	32.9355	70.375	16.9235	86.7257	32.0545	47.8719	14.9454	61.7549	555	53.226
431.1	32.8132	--	17.2443	--	32.3032	47.8561	14.9693	62.3691	555.5	53.165
431.2	32.4556	71.0359	17.1621	84.6153	32.4709	47.8776	15.0531	63.2965	556	53.198
431.3	32.4966	--	16.8855	--	31.9783	47.2192	15.1763	62.6303	556.5	52.756
431.4	32.9177	71.192	16.784	85.151	32.0342	47.453	15.1285	61.7216	557	52.888
431.5	33.482	--	16.5891	--	32.7121	47.8412	15.3404	61.9822	557.5	52.87
431.6	33.2393	70.312	16.4755	84.5225	33.107	47.2407	15.2897	62.2445	558	52.835
431.7	32.6592	--	16.4509	--	33.0821	47.2676	15.0135	61.8154	558.5	53.191
431.8	32.5631	69.6944	16.6612	86.0201	32.9816	47.2605	15.1306	61.6682	559	52.866
431.9	32.2641	--	16.7172	--	32.5655	46.5523	15.2725	61.6325	559.5	52.831
432	32.3575	69.5318	16.7515	85.3066	31.7401	46.5717	15.019	61.9177	560	52.328
432.1	32.6141	--	16.6546	--	31.4459	47.4088	15.0086	62.2559	560.5	52.89
432.2	32.2988	71.0599	16.6431	86.414	32.0192	48.0759	15.0429	61.7997	561	52.711
432.3	32.5138	--	17.0274	--	32.0325	48.238	14.8652	62.038	561.5	52.577
432.4	32.6782	69.7053	16.8956	84.1379	31.8642	47.9332	15.0298	62.2289	562	52.4
432.5	32.1127	--	16.6278	--	31.8315	46.8396	15.136	62.0478	562.5	52.936
432.6	32.392	69.0511	16.5566	82.7675	32.0208	46.8549	14.9502	62.221	563	52.19
432.7	32.9123	--	16.5885	--	32.4647	47.5923	14.8033	61.6289	563.5	52.324
432.8	32.9211	69.2105	16.7949	84.3304	32.448	47.2444	14.9136	61.4795	564	52.478
432.9	33.0187	--	16.7181	--	32.1833	46.8998	14.9355	61.9951	564.5	52.48
433	33.2907	69.8991	16.7171	85.4522	32.0304	46.5703	14.9231	61.8757	565	52.634
433.1	32.8951	--	16.7826	--	31.894	46.6605	14.9903	61.7392	565.5	52.368
433.2	32.5919	70.5588	16.7422	85.7545	32.5462	46.9724	15.0366	62.0624	566	52.53
433.3	33.0549	--	16.8979	--	33.1884	47.026	14.9939	61.885	566.5	52.505
433.4	32.599	70.7132	16.977	84.5061	32.7358	46.9986	14.9558	61.679	567	52.325
433.5	32.2614	--	16.6869	--	31.9028	47.2765	14.929	61.1058	567.5	52.57
433.6	32.624	70.4438	16.5658	83.6201	31.8051	47.6164	14.9656	62.009	568	52.199
433.7	32.3112	--	16.6296	--	31.933	47.4567	15.1154	63.0185	568.5	52.509
433.8	32.0911	71.2843	16.5279	83.5749	31.9949	46.9581	15.2461	62.1571	569	52.373
433.9	32.2639	--	16.4342	--	32.4294	47.044	15.0567	62.2858	569.5	52.217
434	32.4596	70.3666	16.3789	84.8682	32.0775	47.5993	14.7836	62.8445	570	52.374
434.1	32.6774	--	16.7681	--	31.7216	47.0108	14.9042	62.2111	570.5	52.177
434.2	32.7223	70.3869	16.759	84.2701	31.7827	46.7	14.9773	61.1869	571	52.229
434.3	32.9839	--	16.5734	--	31.6324	46.9175	14.9063	61.1009	571.5	52.243
434.4	32.8011	71.3624	16.7179	83.9624	32.4762	46.783	14.9433	61.1616	572	51.988
434.5	32.2011	--	16.7854	--	32.9	46.8631	14.8432	61.2165	572.5	52.301
434.6	31.9622	71.0115	16.7467	84.7685	32.3498	47.0834	14.7923	61.7522	573	52.371
434.7	31.9716	--	16.5572	--	32.5046	47.5441	14.7644	61.9478	573.5	52.065
434.8	32.1583	71.579	16.3166	84.531	33.0282	48.2681	14.6829	61.7636	574	51.981
434.9	32.3038	--	16.5483	--	32.8946	48.7122	14.8942	62.4436	574.5	51.88
435	32.5211	70.7547	16.8034	83.8168	32.7384	48.0391	14.8779	62.7833	575	51.872
435.1	32.8884	--	16.4067	--	33.2306	47.1488	14.915	62.1258	575.5	52.037
435.2	32.7796	70.7254	16.3145	84.1984	32.9607	46.7164	15.1467	61.4166	576	51.956
435.3	32.3875	--	16.364	--	32.2921	46.9267	15.0915	61.1382	576.5	51.84
435.4	32.5003	70.1069	16.3735	84.549	32.0219	47.0797	14.9896	61.4621	577	51.77
435.5	32.8155	--	16.5225	--	32.1165	47.2119	14.7884	61.5534	577.5	52.034
435.6	32.6654	70.5794	16.5141	84.7208	32.1011	48.1238	14.9501	62.1671	578	51.945
435.7	32.602	--	16.451	--	32.0444	48.2288	15.238	62.1727	578.5	51.674
435.8	32.6964	69.5231	16.382	86.8184	32.2766	47.6529	15.271	61.7465	579	51.901
435.9	32.4273	--	16.1228	--	32.3708	47.3967	15.1684	61.2593	579.5	51.66
436	31.8449	69.7736	16.0673	86.6644	32.2871	46.8084	14.9768	61.2683	580	51.851
436.1	32.1488	--	16.4174	--	32.1105	46.4857	14.8315	61.8424	580.5	51.701
436.2	32.6256	69.7601	16.4412	82.8917	32.1446	46.7856	15.1307	61.7635	581	51.692
436.3	32.6461	--	16.3513	--	32.1335	46.8578	15.3077	61.6472	581.5	51.625
436.4	32.499	70.2674	16.4961	83.7575	31.9532	47.2677	15.0295	61.2212	582	51.63
436.5	32.2994	--	16.3825	--	31.9106	47.7169	15.0675	61.3334	582.5	51.343
436.6	32.4385	70.407	16.4471	83.6	32.3288	47.3745	15.0414	61.5661	583	51.434
436.7	32.4871	--	16.9026	--	32.2219	46.8492	14.8804	62.2012	583.5	51.355
436.8	32.2008	70.2432	16.9926	84.4107	31.8465	46.1664	14.8484	62.1285	584	51.266
436.9	31.7475	--	16.7774	--	32.0863	45.6003	14.7873	61.407	584.5	51.503
437	32.6278	69.8406	16.504	84.7167	32.1103	45.7099	14.6468	61.3317	585	51.399
437.1	33.3875	--	16.4864	--	31.78	46.4011	14.7685	61.907	585.5	51.52
437.2	33.0429	71.3119	16.5929	83.6179	31.7873	47.0377	14.8528	62.3997	586	51.445
437.3	32.8865	--	16.3656	--	32.0276	46.9474	14.9197	61.6165	586.5	51.579
437.4	32.528	71.3921	16.1237	86.1865	31.8551	46.7366	15.0284	61.8379	587	51.534
437.5	31.941	--	16.4659	--	31.6023	46.644	15.129	62.2501	587.5	51.297
437.6	31.9468	70.211	16.7102	84.1499	31.9181	46.5177	14.8835	61.7629	588	51.573
437.7	31.8144	--	16.5955	--	32.2224	46.7201	14.564	61.7006	588.5	51.451
437.8	31.5313	71.3152	16.6247	83.6926	32.045	46.9554	14.7114	61.8563	589	51.051
437.9	31.7417	--	16.439	--	32.0879	46.9909	14.7643	62.1342	589.5	51.701
438	31.6978	69.4315	16.4798	84.8074	32.34	46.3944	14.8181	61.7512	590	51.396
438.1	32.4025	--	16.7925	--	32.199	45.599	14.8216	60.9568	590.5	51.186
438.2	33.1315	69.4291	16.4737	83.5621	31.7791	46.1698	14.7129	61.3884	591	51.294
438.3	32.3596	--	16.2945	--	31.8569	46.7124	14.861	62.0666	591.5	51.183
438.4	32.0645	70.0015	16.5064	85.0519	31.7386	46.8911	14.8543	61.38	592	51.332
438.5	32.4949	--	16.6686	--	31.7122	47.5157	14.6905	60.9281	592.5	51.195
438.6	32.5363	70.1633	16.8074	82.2038	31.6768	47.4489	14.9316	61.2024	593	51.28
438.7	32.383	--	16.606	--	31.9176	46.6101	15.0048	61.7154	593.5	51.302
438.8	32.1564	69.228	16.549	83.7669	32.7586	45.8912	14.9375	61.8542	594	51.231
438.9	31.8992	--	16.5979	--	32.4069	45.442	14.7788	61.2204	594.5	50.688
439	32.0016	69.1929	16.4576	84.3363	31.2737	45.7676	14.7053	61.3165	595	50.774
439.1	32.5538	--	16.0891	--	31.1747	46.0639	14.6962	61.1776	595.5	50.98
439.2	32.7541	69.5521	16.3041	84.6112	31.8423	46.3124	14.5158	60.8406	596	51.007
439.3	32.4557	--	16.639	--	31.9264	47.0442	14.786	61.3605	596.5	51.091
439.4	32.4487	69.2251	16.3341	85.0969	31.6769	47.511	14.8924	61.1405	597	50.966
439.5	32.2707	--	16.0239	--	31.3842	47.71	14.6292	60.8312	597.5	51.031
439.6	32.0597	69.7252	15.9098	83.9926	31.0556	47.319	14.7751	61.5009	598	50.844
439.7	32.4703	--	16.2474	--	31.1409	46.6011	14.8942	62.3619	598.5	51.054
439.8	32.5087	69.7743	16.1891	84.2545	31.7386	46.1438	14.8546	62.1249	599	50.764
439.9	32.1224	--	16.0602	--	31.8466	46.321	14.993	61.4722	599.5	50.697
440	31.268	69.4403	16.4107	86.1805	31.4463	46.5617	14.752	61.7751	600	50.5
440.1	31.4209	--	16.3615	--	31.8693	46.6733	14.6461	61.7168	600.5	50.74
440.2	31.8025	70.6306	16.0622	85.0533	31.9836	46.7584	14.704	61.0684	601	50.867
440.3	31.7593	--	16.0977	--	31.7642	47.1471	14.2682	60.9468	601.5	50.728
440.4	32.0094	70.6151	16.438	83.4184	31.7767	47.4603	14.4886	61.5667	602	50.809
440.5	31.8354	--	16.627	--	31.8183	46.7652	14.911	62.0705	602.5	50.545
440.6	32.0576	70.2016	16.5856	82.5374	31.8416	45.7665	14.7871	61.6691	603	50.447
440.7	31.722	--	16.5215	--	31.8356	45.7291	14.7706	61.5015	603.5	50.314
440.8	31.0099	70.2749	16.5624	84.1669	32.0637	46.3316	14.7613	61.699	604	50.787
440.9	31.3718	--	16.4871	--	31.9917	46.7136	14.8446	61.443	604.5	50.233
441	31.542	68.3519	16.5421	83.9056	31.7899	46.6222	14.7973	60.8431	605	50.319
441.1	31.4918	--	16.6434	--	31.7987	46.4272	14.7681	60.8578	605.5	50.267
441.2	31.9738	70.6039	16.4802	85.0976	31.712	46.6364	14.5836	61.2648	606	50.398
441.3	32.2696	--	16.3286	--	31.38	46.7397	14.4667	61.4644	606.5	50.308
441.4	32.3552	69.4962	16.3645	84.3453	31.2728	46.5531	14.5808	61.3685	607	50.397
441.5	32.4878	--	16.2516	--	31.6916	46.4061	14.6005	61.5809	607.5	50.27
441.6	32.2588	69.3634	16.2821	83.5075	31.7137	45.7189	14.6899	61.5609	608	50.424
441.7	31.8595	--	16.35	--	31.6221	45.5409	14.7767	60.944	608.5	50.151
441.8	31.9645	68.5441	16.3769	84.3125	31.7945	46.5291	14.8242	61.2494	609	50.316
441.9	31.9849	--	16.5849	--	31.8669	46.2133	14.5787	61.8162	609.5	50.096
442	31.6061	68.8819	16.4809	84.7949	31.7561	45.3543	14.3773	61.286	610	50.281
442.1	31.8747	--	16.324	--	31.344	45.6874	14.3774	60.9326	610.5	50.208
442.2	32.2073	69.8218	16.2947	83.439	31.2393	45.8022	14.4467	60.8402	611	50.378
442.3	31.9419	--	16.5316	--	31.3091	45.2039	14.5071	61.1136	611.5	50.133
442.4	31.9624	70.4911	16.3604	85.1011	31.3725	45.523	14.4751	60.7738	612	50.313
442.5	31.9635	--	15.8507	--	31.145	46.1129	14.6378	59.9649	612.5	50.143
442.6	31.8998	69.7829	16.0794	86.8624	30.9866	46.1767	14.8387	60.573	613	50.334
442.7	32.0428	--	16.4735	--	31.3743	45.8451	14.7111	61.2514	613.5	49.927
442.8	32.0168	68.4299	16.2786	85.2697	31.8795	45.3215	14.5105	61.3556	614	50.067
442.9	31.8987	--	16.2364	--	31.6216	45.6586	14.5066	61.2206	614.5	49.989
443	31.6976	68.9331	16.1533	86.0077	31.4402	45.674	14.7053	61.0075	615	49.716
443.1	31.5548	--	15.9556	--	31.3928	45.3045	14.6639	61.1777	615.5	49.989
443.2	32.2467	68.7682	16.1775	85.1762	31.1798	45.5281	14.5408	62.1385	616	50.125
443.3	32.4467	--	16.2978	--	31.0751	46.1744	14.5239	61.3894	616.5	50.043
443.4	32.2525	68.269	16.3897	85.7871	31.5656	46.2123	14.3862	61.1828	617	50.067
443.5	32.3805	--	16.4322	--	32.1546	45.6454	14.423	62.2719	617.5	50.002
443.6	32.182	69.5311	16.3572	84.7583	31.6281	45.5428	14.6091	61.4213	618	49.995
443.7	31.6869	--	16.2511	--	31.7549	45.3166	14.7497	60.9981	618.5	49.983
443.8	31.3623	68.6065	16.1755	84.4795	31.3591	45.396	14.5739	61.03	619	49.806
443.9	31.3987	--	16.1716	--	31.3119	46.0048	14.5732	60.4119	619.5	49.78
444	32.1203	69.6075	16.1687	84.3624	32.2616	46.2611	14.6993	60.8187	620	49.591
444.1	32.3795	--	16.279	--	32.0749	45.6277	14.4361	60.9864	620.5	49.876
444.2	31.7096	69.7622	16.3595	83.6871	31.4861	44.9315	14.5351	60.9059	621	49.628
444.3	31.9718	--	16.0668	--	31.391	45.3049	14.6294	61.4419	621.5	49.333
444.4	32.71	70.4235	15.9577	81.0989	31.5125	46.1199	14.4831	61.1458	622	49.834
444.5	32.2304	--	16.2324	--	31.9288	46.107	14.4433	60.6561	622.5	49.255
444.6	31.9145	69.0798	16.3016	84.9034	31.8272	45.4989	14.3715	60.8838	623	49.359
444.7	31.6349	--	16.315	--	30.8666	45.7858	14.5375	61.1438	623.5	49.49
444.8	31.2453	70.0371	16.4098	85.4463	30.7212	46.269	14.7045	61.4611	624	49.792
444.9	31.7275	--	16.5286	--	31.0763	46.0293	14.6417	61.1178	624.5	49.405
445	31.7409	70.408	16.4935	84.3994	31.5197	45.9982	14.525	60.9496	625	49.672
445.1	31.6557	--	16.347	--	31.5682	45.5967	14.3114	61.1558	625.5	49.638
445.2	31.601	69.3235	16.0798	84.7867	31.5412	45.5176	14.3009	61.2867	626	49.536
445.3	31.623	--	15.9469	--	32.1184	46.282	14.4317	61.4328	626.5	49.12
445.4	31.7602	70.4286	15.9871	84.785	32.3794	45.9788	14.4278	61.4361	627	49.379
445.5	31.698	--	15.9074	--	31.7349	45.4696	14.2048	61.8364	627.5	49.695
445.6	31.2935	70.3724	15.9501	82.6825	31.6495	45.4333	14.0772	61.8516	628	49.394
445.7	31.3533	--	16.2797	--	31.9357	45.1527	14.2537	60.899	628.5	49.443
445.8	31.3389	69.1058	16.5328	83.9592	31.6333	46.0408	14.4538	60.6046	629	49.228
445.9	31.2724	--	16.2837	--	31.4582	46.4956	14.485	60.968	629.5	49.483
446	32.0736	69.347	16.2065	83.9732	30.9839	45.2396	14.4193	60.9607	630	49.35
446.1	31.8936	--	16.294	--	30.5937	45.9182	14.4817	60.7962	630.5	49.287
446.2	31.1275	69.4289	16.0224	82.9599	31.1263	46.7702	14.4504	60.5761	631	49.538
446.3	31.3138	--	15.9969	--	31.4373	46.3367	14.4657	61.0653	631.5	49.109
446.4	31.5511	69.8093	16.1271	84.3609	31.8007	45.6524	14.5372	61.3138	632	49.353
446.5	31.4758	--	16.1719	--	31.7881	44.7511	14.401	61.0337	632.5	49.211
446.6	31.6019	70.1165	16.0978	84.4449	31.0725	45.2818	14.3872	61.1498	633	49.281
446.7	31.6922	--	15.9049	--	31.4295	45.3989	14.4086	61.5431	633.5	49.246
446.8	31.8602	70.388	16.2761	84.732	31.3229	44.8883	14.2177	61.3745	634	49.431
446.9	31.7284	--	16.4358	--	30.9012	45.0635	14.4342	60.9401	634.5	49.031
447	31.899	68.9285	15.847	85.2829	31.4385	45.3869	14.8065	60.5648	635	48.825
447.1	31.8014	--	15.6348	--	31.4438	45.8335	14.7841	60.9197	635.5	49.049
447.2	31.079	69.0415	15.7882	83.6143	31.3853	45.6274	14.617	61.5552	636	48.891
447.3	30.9981	--	16.182	--	32.1878	44.8796	14.3532	61.459	636.5	48.773
447.4	31.431	68.82	16.5595	83.3262	32.0961	44.6327	14.1634	61.644	637	48.772
447.5	31.7481	--	16.3874	--	31.7864	45.7218	14.1103	61.1221	637.5	49.229
447.6	31.1435	69.7219	16.298	84.0048	32.1029	46.2836	14.1451	59.9794	638	48.831
447.7	31.0128	--	16.1829	--	32.0213	45.3715	14.0841	60.8432	638.5	48.987
447.8	31.4607	69.8516	15.9316	84.0809	31.5702	45.304	14.3353	61.8043	639	48.927
447.9	31.2535	--	16.0706	--	30.8176	45.8088	14.5455	61.2671	639.5	48.917
448	31.56	69.9689	16.0766	83.8733	30.6618	45.7978	14.2671	60.7292	640	48.779
448.1	31.9346	--	15.9227	--	30.8063	44.9646	14.1278	60.5632	640.5	48.959
448.2	31.3752	70.2451	15.9291	85.6518	30.5837	44.722	14.2021	60.9242	641	48.862
448.3	31.148	--	16.0475	--	31.0592	45.6167	14.3469	60.7792	641.5	48.714
448.4	31.2244	69.6476	16.4329	83.6278	31.4206	46.2336	14.3989	61.1648	642	48.706
448.5	31.0027	--	16.291	--	31.3831	46.2219	14.2395	61.1782	642.5	49.059
448.6	31.1762	68.6828	15.962	84.1291	31.6018	45.7596	14.3473	61.2484	643	48.47
448.7	31.4345	--	15.8128	--	31.5476	46.0667	14.4513	61.1913	643.5	48.842
448.8	31.7706	68.3033	15.733	84.5424	31.2743	45.8499	14.3161	60.5145	644	48.868
448.9	32.0025	--	15.9678	--	31.5112	45.2655	14.1995	60.6318	644.5	49.052
449	31.6063	69.328	16.118	82.8633	31.6527	45.404	14.1442	60.2749	645	48.845
449.1	31.5081	--	15.7775	--	31.3094	45.4844	14.247	60.5166	645.5	48.392
449.2	31.2895	70.1526	15.4513	86.614	30.9803	45.8581	14.1057	60.3578	646	48.917
449.3	31.1329	--	15.8701	--	30.905	45.6808	14.1778	60.1368	646.5	48.26
449.4	31.6587	70	16.1787	84.5387	31.4386	45.2869	14.6098	60.6828	647	48.235
449.5	31.4581	--	16.0809	--	31.2066	45.7699	14.3565	60.4703	647.5	48.14
449.6	31.1102	69.3391	15.7377	83.6569	31.2412	45.6532	14.1138	60.335	648	48.187
449.7	31.5536	--	15.6428	--	31.4868	45.0519	14.308	60.4554	648.5	48.138
449.8	31.8304	70.468	16.0308	85.3238	31.2294	44.9757	14.2472	60.1619	649	48.444
449.9	31.7124	--	15.9664	--	31.4056	44.5927	13.9872	60.4801	649.5	48.445
450	31.2023	68.661	15.6898	84.1829	31.7427	44.4031	13.9981	61.3102	650	48.491
450.1	31.1094	--	16.0621	--	31.5234	45.2408	14.3737	60.9225	650.5	48.354
450.2	31.5273	68.6348	16.2417	84.7447	30.7984	45.2961	14.2649	60.2822	651	48.5
450.3	31.3105	--	16.0959	--	30.5339	45.1287	14.0508	60.0616	651.5	48.239
450.4	31.5147	68.7614	16.0417	85.527	30.8198	45.0379	14.058	60.2426	652	48.52
450.5	31.7746	--	15.7153	--	31.3078	44.743	13.9008	60.1618	652.5	48.317
450.6	31.3511	69.6299	15.6927	83.6752	31.4314	44.8308	14.16	59.67	653	47.917
450.7	31.1314	--	15.8203	--	31.3707	45.1427	14.4367	59.8716	653.5	48.203
450.8	30.9815	68.3269	15.7818	83.2632	31.4298	45.2748	14.3732	60.3702	654	48.215
450.9	30.8228	--	15.9477	--	31.3306	45.0251	14.3499	60.6165	654.5	47.757
451	31.2459	69.3032	15.8097	83.6698	30.8756	44.6415	14.221	60.9057	655	47.781
451.1	31.7068	--	15.8366	--	30.3757	44.3006	14.2077	60.9507	655.5	48.045
451.2	31.3042	69.9827	16.0397	83.4195	30.5356	44.7287	14.1437	60.9019	656	48.102
451.3	31.1972	--	15.7257	--	31.1179	45.6592	14.1516	61.0434	656.5	48.082
451.4	31.2802	68.6711	15.8134	84.7153	31.0818	45.8551	14.3056	60.5949	657	47.647
451.5	31.3456	--	15.9503	--	30.7592	45.1092	14.3478	60.3611	657.5	47.887
451.6	31.8349	68.7981	15.6864	83.0773	31.118	44.576	14.4714	60.7418	658	48.001
451.7	32.0726	--	15.728	--	31.4941	44.7756	14.5495	60.865	658.5	48.145
451.8	31.7113	68.6059	15.9238	84.3415	31.5289	44.9324	14.3989	60.4388	659	48.138
451.9	31.237	--	15.8349	--	31.5043	45.4645	14.2318	60.7799	659.5	47.812
452	31.1677	69.4357	15.7054	85.3163	31.1889	45.8218	14.2467	61.1676	660	47.955
452.1	31.2615	--	15.608	--	30.8256	44.4162	14.327	60.486	660.5	48.183
452.2	30.9482	70.6947	15.4477	84.1256	31.3264	43.8441	13.9241	60.2884	661	48.059
452.3	30.7856	--	15.5617	--	31.6594	44.2441	13.7205	60.6049	661.5	48.389
452.4	31.0915	68.8435	15.8409	84.4805	31.1205	44.4468	14.0634	60.2877	662	47.928
452.5	31.6789	--	16.0164	--	30.7103	44.9544	14.3208	60.2786	662.5	47.511
452.6	31.6171	69.5445	16.0342	82.6409	31.0213	44.8148	14.115	60.8607	663	47.894
452.7	30.951	--	16.1552	--	31.1763	44.3965	14.0029	60.738	663.5	47.955
452.8	30.7832	69.3887	16.0305	83.7488	31.1765	44.7598	14.1904	60.315	664	47.638
452.9	31.0995	--	16.0094	--	31.4688	45.1647	14.2356	60.4401	664.5	47.836
453	31.1135	69.4377	16.1739	83.2062	31.2297	45.1589	14.0605	60.4849	665	47.804
453.1	30.9943	--	15.9531	--	30.7723	44.8952	13.8087	60.4928	665.5	47.948
453.2	31.1456	68.1874	15.7393	83.0219	30.8045	44.9923	14.0625	60.7689	666	47.679
453.3	31.091	--	15.6973	--	30.9887	44.9976	14.1034	60.7342	666.5	47.783
453.4	30.7976	68.1844	15.8911	84.4847	30.955	45.0324	14.0605	60.6786	667	47.685
453.5	30.9898	--	16.0114	--	31.2012	45.0856	14.0456	60.6891	667.5	47.507
453.6	31.102	68.9342	15.9566	84.8868	31.0826	44.8067	13.9995	60.3812	668	47.534
453.7	30.9655	--	15.97	--	30.9714	44.1847	13.9212	60.4662	668.5	47.888
453.8	30.9615	69.2231	15.9427	84.5555	31.1244	43.8643	13.9057	60.67	669	47.276
453.9	31.2255	--	15.8407	--	30.7972	44.4123	14.0157	60.1581	669.5	47.644
454	31.2593	69.3989	15.9679	85.485	30.4141	44.6976	14.102	60.5835	670	47.359
454.1	31.1021	--	15.8346	--	30.7998	44.8282	14.0457	60.7606	670.5	47.441
454.2	31.0231	68.9362	15.6886	84.1753	30.9704	45.2246	14.2184	60.312	671	47.346
454.3	30.7199	--	15.5311	--	30.5115	44.5933	14.2215	60.6907	671.5	47.762
454.4	30.5868	68.2307	15.6482	84.7912	30.4462	44.2047	13.9121	60.7273	672	47.227
454.5	30.6527	--	15.9551	--	30.5153	44.8977	14.0437	60.7021	672.5	47.36
454.6	31.1112	69.394	15.7691	83.3476	30.7594	45.1392	13.9843	60.5352	673	47.234
454.7	30.6182	--	15.5852	--	31.1092	45.04	13.9545	60.157	673.5	46.956
454.8	30.7904	68.0802	15.491	83.5148	31.2836	44.5682	14.1048	60.0288	674	47.664
454.9	31.4673	--	15.5772	--	31.3889	44.1245	14.1463	59.8812	674.5	46.918
455	31.0595	69.0821	15.5021	84.4594	31.3498	44.4168	13.9662	59.9529	675	47.217
455.1	30.8694	--	15.4839	--	30.8966	44.9173	13.8647	60.594	675.5	47.673
455.2	30.8649	69.7926	15.643	85.3644	30.3973	45.2048	13.9064	60.096	676	47.433
455.3	31.1193	--	15.6273	--	30.4272	44.909	13.855	59.4838	676.5	47.838
455.4	30.9912	67.8287	15.5067	85.1368	30.6174	44.5678	13.8438	60.375	677	47.656
455.5	30.6615	--	15.53	--	30.7602	45.0833	13.959	60.3914	677.5	47.122
455.6	30.7477	70.0443	15.6096	85.5979	30.9644	45.0677	14.163	59.4693	678	47.382
455.7	30.989	--	15.5816	--	30.8937	44.429	14.292	59.236	678.5	47.226
455.8	30.8867	68.5189	15.6474	84.7918	30.8481	44.3974	14.1262	60.2529	679	47.108
455.9	30.7752	--	15.5009	--	30.9418	45.1124	13.9525	60.7743	679.5	46.696
456	31.0632	68.039	15.5215	84.1195	30.6339	45.161	13.8815	60.3399	680	47.057
456.1	30.6535	--	15.6824	--	30.5932	44.3712	13.9527	60.0529	680.5	47.27
456.2	30.1289	69.8876	15.9098	83.6038	30.978	43.6976	14.0351	60.1933	681	47.16
456.3	30.69	--	15.8995	--	31.2086	43.4925	14.0725	60.2493	681.5	47.304
456.4	30.8951	69.5119	15.6596	83.8623	31.2536	44.1885	14.0184	60.2093	682	47.432
456.5	30.744	--	15.5856	--	31.3465	44.5249	13.833	60.0722	682.5	47.041
456.6	30.5903	67.9193	15.3816	84.0243	31.0139	44.9817	13.7818	59.9183	683	46.542
456.7	30.4063	--	15.4597	--	30.7825	44.9659	13.6226	60.1679	683.5	47.272
456.8	30.8966	69.1026	15.7229	83.9801	31.237	44.0968	13.8164	60.3317	684	46.698
456.9	31.2656	--	15.739	--	31.1466	44.5487	14.1271	60.4507	684.5	46.988
457	31.0253	68.0426	15.6628	83.6519	30.5487	44.7268	13.8012	60.3386	685	47.467
457.1	30.8326	--	15.6175	--	30.6384	44.3366	13.693	59.7465	685.5	46.564
457.2	30.6892	69.5145	15.526	82.4245	30.7347	44.5714	14.103	59.7276	686	47.366
457.3	30.562	--	15.3797	--	30.5497	44.3467	14.0899	60.1222	686.5	46.944
457.4	30.5637	69.0213	15.3022	83.4413	30.763	43.8648	13.8877	60.2142	687	46.628
457.5	30.4114	--	15.4654	--	30.7952	44.0318	14.0871	60.1658	687.5	47.2
457.6	30.5242	68.9463	15.5681	83.5982	31.0584	44.2034	14.0824	60.0446	688	47.293
457.7	30.7968	--	15.6315	--	30.9683	44.1954	14.0358	59.962	688.5	46.918
457.8	30.7455	67.9783	15.5911	84.2301	30.7958	44.3513	13.9104	59.7761	689	46.936
457.9	30.7994	--	15.4779	--	30.9295	44.5754	13.7519	60.1559	689.5	46.834
458	31.2708	68.5854	15.4699	85.9694	31.1218	44.6162	14.0556	60.667	690	46.834
458.1	31.2854	--	15.7082	--	31.3515	44.2819	14.0397	60.1907	690.5	46.573
458.2	30.7946	66.951	15.8795	84.7661	31.4046	44.6776	14.0424	59.9403	691	46.446
458.3	30.5767	--	15.774	--	30.9706	44.9199	14.2521	60.2362	691.5	46.251
458.4	30.726	67.3999	15.5268	83.1374	30.6067	44.8604	14.1456	59.7738	692	46.774
458.5	30.6401	--	15.4924	--	30.8865	44.8585	14.0103	59.4427	692.5	46.222
458.6	30.2005	67.6504	15.5954	84.1878	31.2155	44.465	13.8078	60.1862	693	46.672
458.7	30.0822	--	15.3292	--	31.4246	44.536	13.6543	60.7612	693.5	46.786
458.8	31.0537	69.1365	15.4067	85.4027	31.1216	44.4304	13.5787	59.9398	694	46.414
458.9	31.5767	--	15.4227	--	30.6352	43.9272	13.7966	59.8103	694.5	46.469
459	31.2461	68.9264	15.1965	83.5067	30.5461	44.1274	14.0807	59.8802	695	46.161
459.1	30.588	--	15.4913	--	30.9454	44.4375	13.8	60.2617	695.5	46.075
459.2	29.8484	68.833	15.6979	84.6144	31.1858	43.875	13.8221	60.3925	696	46.303
459.3	30.0461	--	15.6299	--	31.0631	43.3793	14.0449	60.0913	696.5	46.53
459.4	30.4509	68.9477	15.4196	83.219	30.5639	44.1574	13.9246	60.1478	697	46.5
459.5	30.5829	--	15.308	--	30.5326	44.2468	13.9103	59.8635	697.5	46.158
459.6	30.7102	67.5743	15.4705	83.3236	31.0587	43.6341	13.9111	59.7068	698	46.342
459.7	30.5611	--	15.4458	--	31.0527	43.5997	13.6524	59.526	698.5	45.924
459.8	30.2494	68.5528	15.5709	83.9288	31.1668	43.5847	13.6555	59.2242	699	46.111
459.9	30.2635	--	15.6761	--	30.9966	44.3168	13.5812	59.4475	699.5	46.538
460	30.1648	69.4601	15.4921	83.3422	30.4242	44.407	13.5802	60.1952	700	46.37
460.1	29.983	--	15.1648	--	30.6537	43.8808	13.6938	59.5802	700.5	46.313
460.2	30.2101	68.2477	15.2383	82.1065	30.9634	44.5433	13.5465	59.5379	701	46.091
460.3	30.5918	--	15.3498	--	30.387	44.637	13.6076	59.851	701.5	46.544
460.4	30.6815	68.3979	15.118	85.2911	30.1353	43.8529	13.5266	59.8648	702	46.643
460.5	30.8831	--	14.8928	--	30.6157	43.6943	13.6371	60.3835	702.5	46.393
460.6	31.0688	67.9926	15.1294	84.1178	30.6008	43.7577	13.8789	59.5631	703	46.004
460.7	30.7042	--	15.4775	--	30.6016	44.0789	13.7666	59.5498	703.5	46.327
460.8	30.8717	69.8347	15.4011	84.4229	30.7101	44.8666	13.6142	60.2442	704	45.97
460.9	30.9564	--	15.4305	--	30.859	44.514	13.6952	60.528	704.5	45.491
461	30.5953	68.6115	15.3845	84.9166	31.2777	43.8668	13.4957	60.659	705	45.981
461.1	30.4346	--	15.3311	--	31.0985	43.7972	13.4921	60.2739	705.5	46.095
461.2	30.2253	67.6303	15.147	82.9827	30.6222	43.6667	13.5685	60.1373	706	46.039
461.3	30.2552	--	15.0927	--	30.5248	43.7769	13.7649	59.7705	706.5	46.074
461.4	30.1604	67.119	15.4949	83.4429	30.2402	44.2511	13.897	59.8175	707	46.046
461.5	30.3319	--	15.6472	--	30.3565	44.6633	13.6149	60.3458	707.5	46.239
461.6	30.1302	68.4347	15.4717	82.5267	30.9882	44.5093	13.7504	60.4376	708	45.604
461.7	30.2336	--	15.2369	--	31.2233	44.8236	13.7149	60.0761	708.5	45.926
461.8	30.6598	68.9158	15.2684	82.3371	31.2498	44.6707	13.5528	59.85	709	45.805
461.9	30.4498	--	15.4716	--	31.0717	43.8544	13.692	60.1287	709.5	46.031
462	30.3562	69.0917	15.4067	85.0592	30.8103	43.8325	13.7445	60.2345	710	45.871
462.1	30.2735	--	15.313	--	30.705	43.9186	13.8024	60.0269	710.5	45.769
462.2	30.3849	68.4273	15.3461	84.0992	30.6879	43.7688	13.6245	59.7452	711	45.706
462.3	30.1691	--	15.5441	--	30.5768	43.2645	13.4969	59.9213	711.5	45.619
462.4	29.908	69.1651	15.6363	82.2913	30.4792	43.1706	13.6641	59.8822	712	45.686
462.5	30.182	--	15.3061	--	30.7009	43.5947	13.5836	59.3045	712.5	45.628
462.6	30.5314	67.4832	15.0563	82.7441	30.259	43.439	13.5518	59.1483	713	45.972
462.7	30.4893	--	15.0963	--	30.2116	43.9427	13.8311	59.3636	713.5	45.622
462.8	30.3713	67.8829	15.164	84.5624	30.8023	44.2802	13.8506	59.6528	714	45.711
462.9	30.2009	--	15.2208	--	30.4634	44.3208	13.7122	59.1831	714.5	45.621
463	30.4981	68.4008	15.3485	83.8995	30.5245	44.0797	13.7542	58.8048	715	45.291
463.1	30.6599	--	15.4538	--	30.4992	43.479	13.602	59.3132	715.5	46.132
463.2	30.4341	69.4167	15.3356	83.8607	30.3586	42.9844	13.6149	59.659	716	45.567
463.3	30.3263	--	15.1661	--	30.2919	43.0402	13.4164	59.3603	716.5	45.679
463.4	29.947	68.3273	14.9487	83.855	30.5338	43.2439	13.1998	59.3768	717	45.966
463.5	29.7701	--	15.0928	--	31.1324	43.2504	13.3805	60.0505	717.5	45.554
463.6	29.8156	68.7157	15.2914	81.7661	30.8542	43.4194	13.5839	60.0338	718	45.85
463.7	30.1151	--	15.2937	--	30.9443	43.7559	13.7567	59.9059	718.5	45.874
463.8	30.3255	68.1727	15.4925	85.0159	31.4935	44.324	13.56	59.3706	719	45.525
463.9	30.5502	--	15.6429	--	31.2562	44.1009	13.6375	59.3506	719.5	45.3
464	30.5139	69.2932	15.6072	85.0669	30.499	44.3441	13.8137	59.6696	720	45.302
464.1	30.2935	--	15.4552	--	30.3674	44.3097	13.6354	59.7026	720.5	45.695
464.2	30.4021	69.0228	15.166	84.073	30.3422	43.782	13.5569	59.9927	721	45.477
464.3	30.066	--	15.1639	--	30.5367	43.8316	13.4515	59.8497	721.5	45.604
464.4	30.4052	68.4643	15.5043	84.1809	31.1102	43.9832	13.4746	59.2243	722	46.01
464.5	30.391	--	15.2582	--	31.1804	43.8974	13.6399	59.1946	722.5	45.404
464.6	30.0756	67.9407	15.1787	81.8068	31.1063	43.3359	13.6467	59.8253	723	45.026
464.7	30.1005	--	15.2748	--	30.5891	43.2646	13.5868	59.4387	723.5	46.043
464.8	29.8609	68.4573	15.0326	83.3128	30.3511	43.1872	13.505	58.9167	724	45.427
464.9	29.6388	--	15.1521	--	30.8097	43.165	13.4677	58.8166	724.5	45.227
465	30.0312	68.1917	15.3525	84.9888	31.0811	43.9008	13.5578	59.4493	725	45.645
465.1	30.4111	--	15.2782	--	30.8481	44.0657	13.5289	59.5749	725.5	45.541
465.2	30.1818	67.4125	15.172	84.1273	30.2649	43.6011	13.5999	58.6101	726	45.56
465.3	30.4336	--	15.0783	--	30.5132	44.2875	13.4921	59.1226	726.5	45.415
465.4	30.4695	66.3674	15.2401	83.4681	30.4818	44.1781	13.3839	59.7836	727	45.621
465.5	30.3042	--	15.3742	--	30.0836	43.1569	13.2975	59.7816	727.5	45.638
465.6	30.1465	68.4445	15.2956	85.4394	30.247	43.27	13.0963	59.9604	728	44.85
465.7	30.24	--	15.0785	--	30.5736	43.969	13.3021	59.2471	728.5	45.12
465.8	30.209	68.8627	14.8672	84.4113	30.6321	44.2121	13.5141	58.4664	729	45.184
465.9	29.7074	--	15.0926	--	30.3384	44.2718	13.6735	58.9459	729.5	45.435
466	29.6543	67.62	15.414	82.667	30.2035	44.0852	13.7327	60.0394	730	45.186
466.1	30.0378	--	15.361	--	30.6744	43.3256	13.863	60.2025	730.5	44.832
466.2	29.8895	68.4121	15.3933	83.9397	31.199	43.211	13.8026	59.7945	731	45.178
466.3	29.3656	--	15.2181	--	30.9777	43.6796	13.6542	59.5415	731.5	45.497
466.4	29.6516	68.3811	14.9997	84.2018	30.6087	44.0353	13.879	59.7187	732	45.19
466.5	30.1134	--	15.1494	--	30.5297	43.8854	13.6325	59.4254	732.5	45.593
466.6	30.1742	66.5276	15.2226	83.402	30.7532	43.1829	13.2863	59.457	733	45.221
466.7	30.0491	--	15.3054	--	30.466	42.975	13.362	59.5445	733.5	45.328
466.8	30.0052	68.8982	14.9931	84.6455	30.3015	43.5291	13.479	58.5945	734	45.305
466.9	30.4594	--	14.9433	--	30.7685	43.9089	13.5881	58.596	734.5	44.904
467	30.1778	68.9986	15.1264	83.4005	31.0459	43.718	13.5713	58.9995	735	44.955
467.1	29.5908	--	15.0677	--	30.8956	43.3582	13.4462	59.2789	735.5	44.936
467.2	29.4545	68.6587	14.9794	84.0021	30.5474	43.3516	13.5386	60.1475	736	44.923
467.3	29.7509	--	14.9495	--	30.3405	43.665	13.6896	59.8339	736.5	44.661
467.4	29.9531	67.1042	15.2309	83.2789	30.3253	43.6799	13.6135	59.1348	737	44.615
467.5	30.0838	--	15.203	--	30.4174	43.2944	13.3942	58.4987	737.5	44.778
467.6	30.0291	68.7765	15.1178	83.5198	30.6184	43.0551	13.3035	58.2103	738	45.14
467.7	30.253	--	15.1426	--	30.3593	43.1281	13.2938	58.8202	738.5	44.405
467.8	30.5811	68.3472	14.8042	82.6954	29.703	43.1578	13.3273	58.4926	739	45.009
467.9	30.1578	--	14.7284	--	29.7021	43.1426	13.5254	58.6098	739.5	45.203
468	29.8711	68.3806	15.088	82.8977	30.101	44.0366	13.5811	59.3334	740	45.329
468.1	30.1581	--	15.1761	--	30.408	44.4223	13.6468	59.2794	740.5	45.178
468.2	30.0055	67.3823	15.2678	83.1345	30.6066	43.671	13.6699	59.3043	741	44.826
468.3	29.6782	--	15.4068	--	30.2875	43.0484	13.6029	59.1645	741.5	44.731
468.4	29.6988	68.7388	15.2644	84.5323	29.9476	42.9124	13.5956	59.1348	742	44.749
468.5	29.4174	--	15.1	--	30.173	43.3584	13.5604	59.4052	742.5	44.604
468.6	29.6614	69.0542	15.0458	83.6072	30.6488	43.892	13.4137	59.518	743	44.191
468.7	29.9418	--	15.1541	--	30.6831	44.0222	13.4161	59.8065	743.5	44.606
468.8	29.6844	68.9809	15.2651	82.9195	30.426	43.3326	13.4623	59.9337	744	44.807
468.9	29.6286	--	15.3376	--	30.4221	42.3712	13.4402	59.5391	744.5	44.536
469	29.8717	68.8203	15.1887	85.241	30.6405	42.1947	13.6379	59.8021	745	44.786
469.1	29.8165	--	14.9706	--	30.737	42.5404	13.8346	60.1119	745.5	44.652
469.2	30.0213	67.7136	15.0104	81.6562	30.1966	42.9269	13.6743	58.9247	746	43.872
469.3	30.5958	--	15.1614	--	30.0489	43.0036	13.4883	58.4705	746.5	44.698
469.4	30.6303	66.7178	14.9446	82.7859	30.6916	43.3072	13.4612	59.0061	747	44.629
469.5	30.178	--	14.9823	--	31.0961	44.0093	13.4521	59.2032	747.5	44.495
469.6	29.9931	67.7304	15.1973	82.8963	30.8664	43.4008	13.4203	59.3383	748	44.624
469.7	30.3868	--	15.229	--	30.346	42.5851	13.128	58.7337	748.5	44.847
469.8	30.3357	67.8479	15.2633	83.3174	30.0451	42.7591	13.0404	58.4338	749	44.33
469.9	30.1559	--	15.0007	--	30.6581	43.0127	12.9546	59.105	749.5	43.877
470	30.4601	67.4702	14.8696	83.6371	30.5529	43.252	13.0904	59.0194	750	44.514
470.1	30.4974	--	15.0454	--	30.4341	43.1499	13.516	58.9006	750.5	43.709
470.2	30.2362	67.6389	15.1934	83.6047	30.8048	43.2399	13.3786	58.5655	751	44.531
470.3	30.02	--	15.273	--	30.5753	43.2829	13.195	58.5464	751.5	44.682
470.4	29.9	68.981	15.1044	83.6618	30.9872	43.4713	13.3224	58.8997	752	43.945
470.5	29.7465	--	14.928	--	30.961	43.4986	13.245	58.6303	752.5	44.476
470.6	29.8896	68.5468	15.0255	83.5443	30.5433	42.954	13.2662	58.7445	753	44.479
470.7	29.8608	--	15.1059	--	30.4091	43.3212	13.541	58.7863	753.5	44.154
470.8	29.7544	68.1303	15.195	83.6761	30.0063	44.0788	13.5135	58.5047	754	44.627
470.9	29.9676	--	15.0299	--	30.2838	43.5521	13.3428	58.4541	754.5	44.51
471	29.9737	67.9812	14.9459	83.0771	30.58	42.7432	13.3327	58.7494	755	44.615
471.1	29.5233	--	14.9938	--	30.1758	43.1484	13.3526	58.8384	755.5	44.711
471.2	29.7751	68.0362	15.0253	83.2958	29.9725	43.0937	13.34	58.8346	756	44.064
471.3	30.3319	--	15.1765	--	29.8146	42.4684	13.3731	59.1207	756.5	43.884
471.4	30.1632	67.778	15.0606	83.0463	29.7286	42.7932	13.3147	59.3105	757	44.2
471.5	30.2706	--	14.9849	--	29.6535	43.3531	13.3873	58.8804	757.5	43.535
471.6	30.2444	68.6938	14.9958	84.7102	29.9647	43.5438	13.2267	58.6269	758	43.462
471.7	29.8317	--	14.9883	--	30.3567	43.2693	13.0729	58.7522	758.5	43.848
471.8	29.4607	67.8487	15.0317	83.0908	30.7391	42.8144	13.2557	58.9485	759	43.968
471.9	29.5422	--	14.9799	--	30.5807	42.7569	13.3071	58.6358	759.5	44.218
472	29.724	67.7545	14.8503	83.8667	29.8453	42.7526	13.3495	58.15	760	44.124
472.1	29.6732	--	14.8553	--	29.685	43.1296	13.4049	58.6554	760.5	44.618
472.2	29.3113	67.0199	15.0807	83.153	30.0541	43.0402	13.4764	59.4695	761	43.741
472.3	29.0482	--	15.0796	--	30.2618	42.8501	13.4241	59.3334	761.5	43.539
472.4	29.1234	66.2232	14.8214	82.8516	30.4838	43.9743	13.1446	59.0082	762	43.616
472.5	29.2219	--	14.8402	--	30.8533	43.9769	12.9143	58.5967	762.5	44.539
472.6	29.2882	66.4421	15.0865	84.895	30.5636	42.7798	12.9555	58.7302	763	44.347
472.7	29.5971	--	15.2501	--	29.8923	42.3468	13.2801	59.6127	763.5	43.588
472.8	29.8446	67.4114	15.1398	83.426	29.581	42.3447	13.3249	59.3148	764	43.93
472.9	29.6684	--	15.0956	--	30.0238	42.5836	13.0461	58.9766	764.5	44.388
473	29.8419	67.966	14.9294	83.7155	30.3041	42.8829	13.132	58.8127	765	44.141
473.1	29.9275	--	14.9945	--	30.5181	42.8833	13.2414	59.2581	765.5	43.983
473.2	29.9656	67.8468	15.1088	84.4749	30.4056	42.3618	13.1905	59.2747	766	44.075
473.3	30.1952	--	14.8595	--	30.0127	42.4506	12.9792	58.8462	766.5	44.402
473.4	29.9241	67.1694	14.9523	84.9119	30.3127	43.1804	12.9158	58.9701	767	44.16
473.5	29.8063	--	15.2502	--	30.6337	42.8231	13.1368	58.6794	767.5	43.237
473.6	29.9778	67.5586	15.0635	84.4055	30.5659	42.6008	13.0449	58.8958	768	44.035
473.7	29.8386	--	14.8751	--	30.3273	42.9622	13.1131	58.7895	768.5	43.767
473.8	29.5983	68.0807	14.91	83.9169	30.3315	42.8042	13.3841	58.7264	769	43.361
473.9	29.4596	--	14.773	--	30.2321	42.6408	13.3992	58.6859	769.5	43.196
474	29.6543	67.7853	14.7746	84.6134	30.2196	43.0214	13.0755	58.4222	770	43.851
474.1	30.0314	--	14.8352	--	30.2143	43.2279	12.9489	58.7352	770.5	44.113
474.2	29.8955	66.8016	14.8577	84.821	30.4502	42.6863	13.1663	58.6995	771	43.28
474.3	29.899	--	14.8529	--	30.7163	41.7865	13.2968	58.4894	771.5	43.663
474.4	29.923	67.2646	14.9197	83.5997	30.2087	42.3143	13.151	58.6986	772	43.806
474.5	29.6882	--	14.8872	--	30.0667	42.7815	13.0101	58.8172	772.5	43.019
474.6	29.466	67.5685	14.7033	84.4181	30.0456	42.1753	13.0714	58.2648	773	43.34
474.7	29.0289	--	14.7707	--	29.9139	42.4602	13.1407	57.7756	773.5	43.774
474.8	29.2949	67.5243	15.1537	84.6855	30.1839	42.9648	13.2699	58.2886	774	42.767
474.9	29.4919	--	14.9934	--	30.5225	43.0088	13.1736	58.4062	774.5	43.297
475	29.363	68.9068	14.6802	85.7136	30.396	42.975	13.2189	58.242	775	43.332
475.1	29.2657	--	14.7289	--	29.9138	42.5573	13.0963	59.0572	775.5	43.349
475.2	29.4551	68.032	14.7355	83.8324	29.9905	42.2736	12.9531	59.316	776	43.436
475.3	29.7157	--	14.6483	--	30.4249	42.7074	13.0857	59.526	776.5	43.779
475.4	29.275	67.6788	14.6707	83.277	30.276	42.8169	13.0784	59.7304	777	44.145
475.5	29.487	--	14.9167	--	29.7785	42.6306	12.9372	59.4017	777.5	43.118
475.6	29.5964	67.7837	14.8498	82.6736	29.5712	42.2313	13.0565	58.9862	778	42.848
475.7	29.1922	--	14.7054	--	30.12	41.7267	13.214	58.8345	778.5	43.35
475.8	29.2008	68.4247	14.752	84.4912	30.302	41.8327	13.1425	58.6729	779	43.111
475.9	29.1837	--	14.6385	--	29.8329	42.2177	13.074	58.3739	779.5	43.272
476	29.1532	67.3289	14.8283	83.724	29.7379	42.5311	12.9093	58.4572	780	43.266
476.1	29.1469	--	14.9351	--	29.7999	42.2403	12.8775	59.0237	780.5	43.314
476.2	29.3405	66.7985	14.7234	84.7437	29.8986	42.077	12.8778	58.7786	781	43.677
476.3	29.3283	--	14.9445	--	29.9062	42.5453	12.8996	58.1592	781.5	43.347
476.4	29.1381	67.5324	15.0032	83.3119	30.0219	42.6954	13.0412	58.0973	782	42.897
476.5	29.1079	--	14.6796	--	29.8709	42.6993	13.1699	58.0388	782.5	42.996
476.6	29.2709	68.077	14.7302	83.7007	29.3852	42.2627	13.306	58.5992	783	43.073
476.7	29.717	--	14.7282	--	29.2629	41.3687	13.2112	58.499	783.5	42.644
476.8	29.7299	66.8728	14.7282	84.5881	29.4315	41.6906	13.134	57.9298	784	42.58
476.9	29.5418	--	15.0623	--	29.9544	42.3153	13.0559	58.5052	784.5	42.964
477	29.5272	68.5492	14.901	83.7963	30.3199	41.9645	12.7502	58.9335	785	42.809
477.1	29.1797	--	14.6186	--	30.3742	42.1614	12.8412	58.3699	785.5	42.747
477.2	28.9637	67.6064	14.666	83.9335	30.4088	42.4863	13.194	58.491	786	43.414
477.3	29.3505	--	14.7154	--	29.8586	42.4287	13.1613	58.8174	786.5	42.416
477.4	29.5106	67.7841	14.8099	83.1471	29.8197	42.1229	13.0262	58.9285	787	42.801
477.5	29.3168	--	14.8419	--	29.9043	41.6569	13.0703	58.9289	787.5	42.947
477.6	29.4697	67.666	14.6684	82.2968	29.7382	41.8678	12.9748	58.6118	788	43.298
477.7	29.5031	--	14.5907	--	29.8979	41.9401	12.7055	58.5027	788.5	42.409
477.8	29.4403	66.4914	14.64	84.5184	29.6809	41.7653	12.9178	58.606	789	42.607
477.9	29.3925	--	14.5643	--	29.991	41.6467	13.1922	58.9639	789.5	43.102
478	29.1328	67.376	14.58	83.3661	30.2163	41.5397	13.0751	59.102	790	42.303
478.1	29.1055	--	14.7308	--	29.9979	42.0819	13.176	58.7586	790.5	41.795
478.2	29.2892	66.9025	14.8321	84.1968	30.3226	42.1698	13.2825	58.5018	791	42.046
478.3	29.3631	--	14.8546	--	30.0376	41.9166	13.1504	58.7556	791.5	42.479
478.4	29.504	67.0099	14.7857	83.3448	29.5868	42.299	13.0689	58.733	792	42.738
478.5	29.5361	--	14.6894	--	29.2542	42.3377	13.0272	58.5688	792.5	42.244
478.6	29.3305	67.3644	14.8983	84.1084	29.2366	41.8406	12.9162	58.5692	793	42.34
478.7	29.6039	--	14.7493	--	29.877	41.6185	13.0537	58.482	793.5	42.123
478.8	29.308	67.1521	14.5801	83.18	29.8919	42.0659	13.0659	59.1363	794	42.172
478.9	29.0943	--	14.9341	--	29.672	42.3344	13.0644	59.0465	794.5	42.097
479	29.3711	67.555	14.625	83.1782	29.8663	42.0723	13.0382	58.681	795	42.033
479.1	29.185	--	14.4104	--	30.0917	42.3097	12.8442	58.4824	795.5	43.158
479.2	28.9888	67.5251	14.5242	83.8204	30.1404	42.3083	12.9614	58.4987	796	42.545
479.3	28.8438	--	14.5565	--	29.9694	42.4286	12.868	58.4203	796.5	43.105
479.4	28.894	67.0087	14.8216	82.9367	29.8061	42.9594	12.9289	58.2955	797	43.077
479.5	28.9959	--	14.9853	--	29.6215	42.4007	13.0923	58.5266	797.5	42.508
479.6	29.2672	67.3799	14.9233	83.3969	29.6536	41.7903	12.9907	58.3587	798	42.459
479.7	29.0393	--	14.8817	--	29.7743	41.6398	13.087	58.5967	798.5	42.322
479.8	28.5958	67.3849	14.7948	83.156	29.81	42.0025	13.2997	58.9377	799	42.618
479.9	28.6668	--	14.8045	--	30.0771	41.9286	13.094	58.3282	799.5	43.169
480	28.8777	67.7869	14.9868	82.46	30.1896	41.4711	12.8854	57.7578	800	42.894
480.1	28.9128	--	14.7089	--	30.2235	41.7053	13.0957	58.7172	--	--
480.2	28.8094	67.0945	14.4112	84.1963	29.9328	42.0444	13.1834	58.8828	--	--
480.3	29.0358	--	14.5459	--	29.3845	41.9934	12.9188	58.6936	--	--
480.4	29.156	66.0899	14.594	83.376	29.2679	41.5274	12.6906	58.3886	--	--
480.5	29.0795	--	14.8629	--	29.3909	41.7945	12.8269	58.0005	--	--
480.6	29.1855	66.2596	14.904	84.8187	29.6076	42.3043	12.9194	58.1409	--	--
480.7	29.2046	--	14.5004	--	29.689	41.9934	12.9808	58.7526	--	--
480.8	29.1946	66.4513	14.5196	84.7011	29.7849	41.1471	12.9639	59.3335	--	--
480.9	29.2164	--	14.4673	--	29.7942	41.3982	12.8905	58.6889	--	--
481	29.0624	67.3919	14.5422	83.1838	29.2783	41.494	12.8419	58.2338	--	--
481.1	29.3376	--	14.7401	--	29.2589	41.3021	12.8412	57.9258	--	--
481.2	29.2115	67.2846	14.7934	84.1167	29.6041	41.3906	12.8716	57.6028	--	--
481.3	28.6455	--	14.7174	--	29.7994	41.3153	12.8107	57.6172	--	--
481.4	28.7459	67.9465	14.5826	83.3282	30.0373	41.5189	12.7977	57.8514	--	--
481.5	29.112	--	14.4919	--	30.1254	41.4392	12.9189	58.3201	--	--
481.6	29.1543	66.3613	14.3809	85.0302	29.7158	42.3458	12.9778	58.0028	--	--
481.7	28.827	--	14.2865	--	29.7379	42.9415	12.7749	57.8173	--	--
481.8	28.7775	67.9599	14.144	83.0248	29.9849	42.3544	12.806	57.931	--	--
481.9	28.7217	--	14.2492	--	30.1568	41.5487	12.9305	57.8816	--	--
482	28.8877	67.0431	14.4352	83.674	30.142	41.2917	12.9246	57.8881	--	--
482.1	29.0414	--	14.3342	--	30.0613	41.9754	12.945	57.9455	--	--
482.2	28.5016	68.1296	14.4851	81.6313	30.1874	42.1479	12.9972	57.9531	--	--
482.3	28.4387	--	14.5895	--	30.068	41.7678	12.9105	58.319	--	--
482.4	29.3715	67.1095	14.3594	84.025	29.9141	42.1759	12.8379	58.4605	--	--
482.5	29.6718	--	14.5096	--	29.6097	43.0582	12.8281	57.9773	--	--
482.6	29.0849	66.57	14.6741	84.0509	29.6592	42.5798	12.648	57.9599	--	--
482.7	28.9589	--	14.8321	--	29.6532	42.1027	12.8184	58.012	--	--
482.8	28.9698	66.5835	14.776	83.1105	29.3322	41.9802	13.0478	58.084	--	--
482.9	28.8644	--	14.5546	--	29.3307	41.5627	13.0377	58.1285	--	--
483	28.9793	67.2656	14.8166	83.6546	29.7511	41.7144	12.9302	58.4584	--	--
483.1	29.0854	--	14.9133	--	29.8231	41.7409	12.8773	58.6247	--	--
483.2	29.2827	67.8645	14.6096	84.8106	29.2784	41.4095	12.9588	58.1017	--	--
483.3	29.1852	--	14.6418	--	29.0417	41.5289	12.9772	57.662	--	--
483.4	29.2712	67.4848	14.6426	83.5641	29.2491	42.4913	12.9499	58.0646	--	--
483.5	29.1888	--	14.5565	--	29.488	41.8288	13.0104	58.9967	--	--
483.6	28.9815	68.0084	14.6572	83.3477	29.422	40.6542	12.8888	59.0168	--	--
483.7	29.0653	--	14.7831	--	29.2842	41.2903	12.8392	58.465	--	--
483.8	28.6061	67.5835	14.686	83.5157	29.6034	41.356	12.8339	58.0674	--	--
483.9	28.5077	--	14.5214	--	29.7306	41.0236	12.8566	58.1388	--	--
484	28.9585	66.0047	14.6644	84.8781	29.9766	41.4272	12.7018	58.0165	--	--
484.1	28.7855	--	14.5307	--	30.2696	42.002	12.4726	57.6989	--	--
484.2	28.6431	67.7432	14.3408	83.836	29.5882	42.097	12.5535	58.4136	--	--
484.3	29.0705	--	14.5251	--	28.7292	41.7553	12.6755	58.5009	--	--
484.4	28.9541	67.3169	14.4573	82.3209	29.0098	41.5053	12.9076	57.8089	--	--
484.5	28.65	--	14.3416	--	29.757	41.5408	12.7936	57.6722	--	--
484.6	28.8662	66.9736	14.5479	83.4468	29.6473	41.1359	12.8231	57.2223	--	--
484.7	29.1397	--	14.5443	--	29.4277	40.9369	13.0463	57.626	--	--
484.8	28.9758	67.1967	14.4694	84.2155	29.4119	41.2803	12.8807	58.1566	--	--
484.9	28.809	--	14.5654	--	29.2897	41.3569	12.7383	57.4347	--	--
485	28.7595	66.859	14.5079	84.6607	29.4303	41.3482	12.6924	56.6414	--	--
485.1	28.786	--	14.5193	--	30.132	41.5353	12.654	57.0206	--	--
485.2	28.7743	68.471	14.4197	84.7143	30.2774	41.7374	12.5321	58.4116	--	--
485.3	29.1434	--	14.1755	--	29.6733	41.5123	12.6598	58.3236	--	--
485.4	29.4452	66.8926	14.4475	84.1033	29.8194	41.8561	12.9586	58.1044	--	--
485.5	29.0609	--	14.6276	--	29.8262	42.2819	12.9291	58.4601	--	--
485.6	28.8679	66.6632	14.416	83.9726	29.4948	41.5472	12.7245	57.7483	--	--
485.7	28.7581	--	14.2714	--	29.6436	40.8385	12.8611	58.1588	--	--
485.8	28.5676	66.0911	14.3456	82.9205	29.8134	41.0156	12.9627	58.9589	--	--
485.9	28.1866	--	14.5367	--	29.5388	41.123	12.746	58.2279	--	--
486	28.1623	67.0186	14.7325	83.5831	29.5942	40.9426	12.653	57.8975	--	--
486.1	28.8216	--	14.6876	--	29.9065	41.5661	12.5863	58.0896	--	--
486.2	29.1176	67.298	14.701	83.7939	29.6999	41.7915	12.567	57.7244	--	--
486.3	28.7724	--	14.6066	--	29.9887	41.1466	12.6915	58.2263	--	--
486.4	28.4142	67.0248	14.4428	84.6208	29.5655	41.1905	12.8509	58.382	--	--
486.5	28.9917	--	14.5159	--	29.1145	41.2319	12.7686	57.3375	--	--
486.6	29.0714	67.0332	14.1474	83.8646	29.4368	41.5574	12.7159	58.2254	--	--
486.7	28.0452	--	14.0932	--	29.5785	41.3533	12.6107	58.782	--	--
486.8	27.9621	66.4228	14.3691	84.2657	29.433	41.3461	12.5849	57.7654	--	--
486.9	28.3568	--	14.4653	--	28.9443	41.4644	12.7623	57.6349	--	--
487	28.7759	66.9813	14.6182	83.0601	28.786	40.7616	12.6425	58.0962	--	--
487.1	28.9306	--	14.7511	--	28.6863	40.7299	12.5732	57.7258	--	--
487.2	28.5181	66.395	14.6398	83.9133	29.0729	40.9906	12.667	57.3377	--	--
487.3	28.578	--	14.6224	--	29.4474	40.8337	12.8523	57.5221	--	--
487.4	28.6357	66.1184	14.4002	83.7394	29.3979	40.9822	12.821	57.3269	--	--
487.5	28.3745	--	14.1201	--	29.2502	41.5663	12.6923	58.0393	--	--
487.6	28.644	67.4603	14.176	84.4823	29.2184	41.4281	12.7431	58.2444	--	--
487.7	28.6359	--	14.3384	--	29.5871	41.0563	12.799	57.9253	--	--
487.8	28.3569	66.5458	14.2083	82.61	29.9385	40.9402	12.7177	57.7453	--	--
487.9	28.8357	--	13.9529	--	29.7358	41.3022	12.6166	57.2019	--	--
488	29.1044	66.0755	14.2933	83.4923	29.4284	41.5953	12.6296	57.6212	--	--
488.1	28.7477	--	14.4766	--	29.2603	41.4385	12.6009	58.1892	--	--
488.2	28.2226	67.0264	14.5313	84.053	29.1823	40.7192	12.582	58.3759	--	--
488.3	28.0148	--	14.7444	--	29.1132	40.5269	12.7039	58.258	--	--
488.4	28.1371	67.0439	14.628	82.9387	28.9411	41.0448	12.689	58.158	--	--
488.5	28.2934	--	14.2812	--	29.2635	41.31	12.6321	58.6873	--	--
488.6	28.284	65.9498	14.2815	82.7703	29.4389	41.4259	12.6395	58.4141	--	--
488.7	28.0077	--	14.3862	--	29.0659	40.6107	12.6108	57.5136	--	--
488.8	28.1191	66.525	14.238	84.4412	29.1281	40.0787	12.6678	57.9742	--	--
488.9	28.4353	--	14.2674	--	29.0812	40.8561	12.5317	57.9196	--	--
489	28.5817	66.811	14.4412	83.7602	28.927	41.2098	12.6403	58.0464	--	--
489.1	28.3615	--	14.432	--	28.8859	40.9076	12.741	58.0667	--	--
489.2	28.2419	67.8564	14.1668	83.0787	28.8553	41.5226	12.6553	57.6342	--	--
489.3	28.5394	--	14.2513	--	28.788	41.6763	12.7023	57.8253	--	--
489.4	28.5466	67.9015	14.5659	83.4058	28.5355	40.9994	12.6822	57.1573	--	--
489.5	28.5342	--	14.3267	--	29.361	41.0732	12.5444	57.2109	--	--
489.6	28.6405	67.8428	14.198	84.0223	29.7158	41.0528	12.462	57.6749	--	--
489.7	28.2361	--	14.3226	--	29.2648	40.8938	12.567	57.3173	--	--
489.8	28.247	66.8199	14.3056	83.091	29.2194	40.8168	12.4526	57.202	--	--
489.9	28.5052	--	14.2081	--	29.6015	40.9832	12.5275	57.457	--	--
490	28.2616	66.3098	14.1384	84.2815	29.8454	40.9209	12.6656	57.3891	--	--
490.1	28.1423	--	14.19	--	29.3471	40.9549	12.5572	57.4138	--	--
490.2	28.2274	67.1448	14.2153	83.4011	29.3799	40.8593	12.5734	57.2229	--	--
490.3	28.2596	--	14.4261	--	29.7298	40.632	12.5193	56.9227	--	--
490.4	28.3262	66.0621	14.4549	83.7962	29.8541	40.7574	12.5333	57.3957	--	--
490.5	28.271	--	14.2533	--	30.0134	41.136	12.544	57.7201	--	--
490.6	27.988	67.0995	14.2966	83.7338	29.9713	41.1452	12.4212	57.3883	--	--
490.7	28.2142	--	14.2323	--	29.332	40.7964	12.567	57.4085	--	--
490.8	28.4862	67.1089	14.2281	83.8456	28.5588	40.8331	12.601	57.7752	--	--
490.9	28.3612	--	14.3193	--	28.7587	40.7388	12.3804	57.558	--	--
491	28.2047	65.2609	14.267	83.2371	28.938	40.846	12.4623	57.5758	--	--
491.1	28.2589	--	14.2146	--	28.6001	40.6634	12.4101	57.6649	--	--
491.2	28.461	67.4547	14.165	83.3978	28.5678	40.7642	12.3304	57.3505	--	--
491.3	28.2329	--	14.2525	--	28.6235	41.0437	12.4735	57.2396	--	--
491.4	27.7721	66.8895	14.339	83.0319	28.9976	40.7224	12.6335	57.604	--	--
491.5	27.8286	--	14.3847	--	29.2594	41.003	12.8288	57.8353	--	--
491.6	28.5147	66.4554	14.3346	82.19	29.1863	41.1113	12.7228	57.9162	--	--
491.7	28.4846	--	14.131	--	29.1526	40.6452	12.6253	58.22	--	--
491.8	28.1426	67.7599	14.111	82.9328	28.8758	40.5451	12.3752	58.1386	--	--
491.9	27.9474	--	14.1731	--	28.2555	40.3689	12.3728	58.1746	--	--
492	27.8318	66.9424	14.2952	81.8151	28.1428	40.697	12.5526	57.2961	--	--
492.1	28.3789	--	14.3854	--	28.6525	41.0702	12.3795	56.6165	--	--
492.2	28.6247	65.8898	14.3544	83.1839	29.0961	40.8739	12.3346	57.2613	--	--
492.3	28.354	--	14.511	--	28.8672	40.8435	12.3183	57.4727	--	--
492.4	28.4001	65.1467	14.4923	82.1269	28.5519	40.9644	12.388	57.6354	--	--
492.5	28.6996	--	14.299	--	28.7012	40.7325	12.3304	57.6362	--	--
492.6	28.4464	66.6705	14.3187	82.4982	28.6202	40.7964	12.162	57.2897	--	--
492.7	27.8461	--	14.3207	--	28.5781	41.2325	12.3274	57.1609	--	--
492.8	27.7874	66.8125	14.1823	83.6674	28.7255	41.119	12.5225	57.105	--	--
492.9	28.3235	--	14.1026	--	28.7632	40.6085	12.5056	57.7249	--	--
493	28.4578	66.0317	14.0269	84.262	28.6653	40.2962	12.4724	58.1786	--	--
493.1	28.4667	--	14.0694	--	28.4734	40.9476	12.4485	57.5865	--	--
493.2	28.5419	65.5671	14.1672	85.1102	28.7959	41.1904	12.4487	57.0842	--	--
493.3	28.4922	--	14.1857	--	29.2954	40.6624	12.5515	56.8402	--	--
493.4	28.3764	66.3751	14.2026	84.2895	29.3719	40.9735	12.4596	57.0404	--	--
493.5	27.9308	--	14.1355	--	29.0378	40.8474	12.3166	57.4716	--	--
493.6	27.8136	67.3768	14.2162	82.6949	29.0228	40.4228	12.3212	56.9473	--	--
493.7	28.325	--	14.1851	--	28.8591	40.6765	12.4514	56.7531	--	--
493.8	28.6422	66.0876	14.1947	83.1839	28.5098	40.9505	12.4996	57.4949	--	--
493.9	28.3157	--	14.1498	--	28.7157	41.1163	12.5829	57.6002	--	--
494	28.1548	65.8623	14.0689	82.9156	29.0063	41.0046	12.5444	57.3061	--	--
494.1	28.1611	--	14.1548	--	29.0302	40.6391	12.2318	56.8358	--	--
494.2	28.2628	67.1111	14.2431	82.9319	29.2202	40.5453	12.2026	56.937	--	--
494.3	28.5113	--	14.2814	--	29.2757	40.4945	12.3223	57.3924	--	--
494.4	28.1664	66.2175	14.1926	82.2425	28.9359	40.4402	12.4483	57.3096	--	--
494.5	27.8229	--	14.2264	--	28.6287	40.8914	12.4065	57.1656	--	--
494.6	27.7456	66.7989	14.3041	83.3833	28.4621	40.8536	12.3087	57.0532	--	--
494.7	27.7004	--	14.2229	--	28.8887	41.0533	12.2513	57.3668	--	--
494.8	27.957	66.7954	14.2979	83.394	29.1425	41.0658	12.2594	57.4919	--	--
494.9	28.3152	--	14.3988	--	29.0089	40.3959	12.4161	57.1724	--	--
495	28.1786	67.1805	14.1633	82.6606	28.7877	40.5711	12.4869	56.81	--	--
495.1	27.9639	--	14.1317	--	28.5271	40.6909	12.2473	56.8519	--	--
495.2	28.2349	66.5341	14.175	82.3945	28.8028	40.5291	12.2453	57.4216	--	--
495.3	28.4228	--	13.9615	--	29.4365	40.4626	12.4127	57.5854	--	--
495.4	28.4149	66.4399	13.856	83.4446	29.4676	40.2252	12.3028	57.3816	--	--
495.5	28.2009	--	13.9226	--	29.347	39.9082	12.3193	57.2288	--	--
495.6	27.9692	65.4503	14.1041	82.4479	28.9631	39.8019	12.4293	57.6105	--	--
495.7	28.0684	--	14.1233	--	28.4708	40.1076	12.3559	57.7778	--	--
495.8	28.1144	64.8911	14.1678	83.5243	28.6974	40.7619	12.2797	57.1656	--	--
495.9	28.0386	--	14.1729	--	28.8608	40.8293	12.4275	57.1937	--	--
496	28.0015	65.6261	13.9366	84.3786	28.9949	40.3884	12.3766	57.3315	--	--
496.1	28.042	--	14.0477	--	28.8469	40.0169	12.2369	56.8931	--	--
496.2	27.926	66.6131	14.1977	84.3259	28.7675	39.8965	12.2572	57.1026	--	--
496.3	27.8357	--	14.0545	--	29.25	40.5245	12.1588	57.2949	--	--
496.4	27.9745	66.9876	14.0326	84.0389	29.555	40.5958	12.1516	57.0244	--	--
496.5	27.8484	--	14.0172	--	29.3153	40.3847	12.2114	56.8025	--	--
496.6	27.9255	66.6411	13.9221	83.5357	28.734	40.8453	12.2705	57.0359	--	--
496.7	28.1111	--	13.9499	--	28.4931	40.8711	12.2613	57.207	--	--
496.8	28.1548	66.2739	14.0401	84.0318	29.0209	40.4389	12.1471	57.1911	--	--
496.9	28.3986	--	14.0675	--	29.4518	40.0009	12.2133	57.2047	--	--
497	28.1184	66.3104	14.1328	82.8644	29.2077	39.9778	12.4436	56.7405	--	--
497.1	27.6233	--	14.2062	--	28.8635	40.1353	12.5467	56.8204	--	--
497.2	27.6613	65.4247	14.065	83.2346	28.7615	39.9543	12.5152	57.2778	--	--
497.3	27.9277	--	13.8272	--	28.785	40.2209	12.3713	57.2968	--	--
497.4	28.3796	66.3442	13.9254	83.2458	28.7404	40.5479	12.1815	56.5869	--	--
497.5	28.562	--	14.0731	--	28.7666	40.3825	12.3746	56.7437	--	--
497.6	28.2255	66.3029	14.0534	83.6199	28.604	40.3924	12.4793	56.9859	--	--
497.7	27.777	--	14.1458	--	28.5364	40.4935	12.34	56.9555	--	--
497.8	27.9716	65.7931	14.2108	83.8969	28.8414	40.2607	12.3664	57.2632	--	--
497.9	28.0934	--	14.0764	--	29.0318	40.0554	12.5227	57.2684	--	--
498	27.8729	65.4017	13.9632	82.8788	28.6794	40.1256	12.4233	57.2054	--	--
498.1	27.9931	--	13.9296	--	28.5244	40.2988	12.2457	56.7386	--	--
498.2	28.039	65.0319	13.906	83.0653	28.5534	40.3579	12.2966	56.4627	--	--
498.3	27.9753	--	14.17	--	28.7048	40.2285	12.3189	56.7952	--	--
498.4	27.7362	66.2537	14.1642	82.2853	28.947	40.1639	12.3847	56.7731	--	--
498.5	27.4964	--	13.959	--	28.8145	39.7395	12.3332	56.51	--	--
498.6	27.7869	66.2296	13.9143	82.1292	28.7861	39.73	12.2236	56.7482	--	--
498.7	28.0376	--	13.9801	--	28.8727	40.129	12.168	57.2122	--	--
498.8	27.7769	65.7213	14.0015	82.9316	28.8884	40.0814	12.1472	57.5417	--	--
498.9	27.5354	--	13.8754	--	29.2586	40.3927	12.4065	57.3275	--	--
499	27.3546	66.456	13.7486	82.3656	29.3058	40.229	12.5553	57.0153	--	--
499.1	27.4896	--	13.6898	--	28.8072	39.695	12.2566	56.9292	--	--
499.2	27.8209	66.8671	13.8993	81.8084	28.648	39.738	12.1148	56.9192	--	--
499.3	27.6999	--	13.9522	--	28.8479	39.7645	12.2872	56.7377	--	--
499.4	27.6119	65.5925	13.8757	83.0132	28.8391	39.9854	12.2931	56.6641	--	--
499.5	28.1286	--	13.9322	--	28.6513	40.2625	12.1911	56.7742	--	--
499.6	28.1734	64.6869	13.9453	83.2572	28.8365	40.366	12.2579	56.9571	--	--
499.7	27.9623	--	13.9656	--	28.969	40.0336	12.3049	57.1577	--	--
499.8	27.9658	65.5362	14.1348	83.2779	28.6989	39.6223	12.3342	57.0069	--	--
499.9	27.688	--	13.9599	--	28.4472	39.811	12.254	56.7011	--	--
500	27.6943	66.6936	13.6996	83.6458	28.4802	39.7914	12.1201	56.5481	--	--
500.1	28.1174	--	13.8679	--	28.7889	39.8496	12.0742	56.4701	--	--
500.2	28.1456	65.8116	13.9823	82.5143	29.0207	40.0072	12.2587	56.6707	--	--
500.3	27.8498	--	14.0528	--	29.1708	40.0354	12.3432	56.8133	--	--
500.4	27.6613	66.836	14.113	81.8067	29.0473	40.3411	12.0156	56.6663	--	--
500.5	27.6266	--	14.1245	--	29.1505	40.4569	12.1108	56.739	--	--
500.6	27.5072	66.3702	14.1485	83.7746	29.2357	40.6946	12.2789	57.2289	--	--
500.7	27.5475	--	14.0096	--	28.7888	40.4789	12.1979	56.9077	--	--
500.8	27.6147	65.4254	13.9411	84.1822	28.7458	39.9318	12.3106	56.6049	--	--
500.9	27.2904	--	13.8165	--	28.9679	39.8651	12.1632	56.524	--	--
501	27.5193	66.0897	13.9365	83.9748	29.0978	39.6968	12.0077	56.1676	--	--
501.1	27.785	--	14.0657	--	28.9226	39.695	12.1676	56.729	--	--
501.2	27.7761	66.8035	13.8608	84.2418	28.7975	39.486	12.0635	56.8608	--	--
501.3	27.705	--	13.9277	--	28.9177	39.7613	12.1267	56.8413	--	--
501.4	27.7738	65.9557	14.0707	84.1621	28.8098	40.316	12.2684	56.9496	--	--
501.5	27.7983	--	13.9961	--	28.7414	40.0673	12.2452	57.1322	--	--
501.6	27.5065	66.9279	13.8617	83.5672	29.013	39.7203	12.1905	57.3096	--	--
501.7	27.1729	--	13.9353	--	28.8967	39.7911	11.9342	56.4411	--	--
501.8	27.1137	65.7976	14.0536	82.5595	28.7397	39.8471	12.1358	55.9454	--	--
501.9	27.4719	--	14.0261	--	29.0237	39.8045	12.153	56.584	--	--
502	27.5355	65.538	13.9258	84.466	28.9383	40.0499	12.0696	56.5607	--	--
502.1	27.547	--	13.7596	--	28.7393	40.1495	12.1533	56.0296	--	--
502.2	27.6031	65.9396	13.7772	83.7862	28.7339	39.9754	12.0824	56.526	--	--
502.3	27.5925	--	13.9891	--	28.6493	39.9791	12.1859	57.0301	--	--
502.4	27.6552	65.9652	13.9972	83.2175	28.8215	39.7877	12.2271	56.9115	--	--
502.5	27.632	--	13.9128	--	29.107	39.5236	12.2456	56.5293	--	--
502.6	27.6558	66.6337	13.8429	84.1696	28.8067	39.954	12.072	56.7684	--	--
502.7	27.723	--	13.9329	--	28.7205	39.9327	12.0459	57.166	--	--
502.8	27.4825	66.4059	13.991	82.294	28.8817	39.6053	12.1029	56.9512	--	--
502.9	27.4295	--	13.8832	--	28.848	39.8404	12.0359	56.7326	--	--
503	27.7246	66.2598	13.892	83.5484	29.106	39.5217	12.1666	57.1349	--	--
503.1	27.5315	--	14.022	--	29.1555	39.4769	12.2258	57.3898	--	--
503.2	27.4661	65.0979	14.0701	82.8056	28.9514	40.1029	12.1325	56.9263	--	--
503.3	27.4497	--	13.9355	--	28.9137	40.093	12.0778	56.704	--	--
503.4	27.3399	65.4381	13.8055	82.875	29.0922	40.081	11.9826	56.6361	--	--
503.5	27.2425	--	13.8697	--	29.5147	39.9695	11.9447	56.7445	--	--
503.6	27.2134	65.6716	13.9092	83.8292	29.2351	39.7137	12.0204	56.681	--	--
503.7	27.4604	--	13.7779	--	28.8329	39.9119	12.0992	56.5932	--	--
503.8	27.388	65.3802	13.6744	83.5592	28.6933	39.9502	12.1338	56.8554	--	--
503.9	27.4444	--	13.7516	--	28.4823	39.8503	12.0723	56.8391	--	--
504	27.7135	65.0533	13.7659	82.8156	28.9214	39.9973	12.0415	56.502	--	--
504.1	27.7782	--	13.8859	--	28.827	39.8449	12.1064	56.4556	--	--
504.2	27.4798	65.6785	13.8873	82.2788	28.4917	39.6562	12.1595	56.6503	--	--
504.3	27.3386	--	13.6735	--	28.4501	39.8351	12.0145	56.7806	--	--
504.4	27.5043	65.921	13.7403	82.0095	28.6007	39.9501	11.9003	56.7435	--	--
504.5	27.4877	--	13.727	--	28.9672	39.8134	12.0143	56.6498	--	--
504.6	27.4103	65.5672	13.751	83.4092	28.9031	39.8114	12.1038	56.1813	--	--
504.7	27.5172	--	13.9607	--	28.8644	40.0265	12.0346	56.2144	--	--
504.8	27.5357	64.4596	13.8848	83.0931	28.8318	39.9943	12.0528	56.3889	--	--
504.9	27.3478	--	13.8168	--	28.8502	39.7751	12.08	56.3358	--	--
505	27.4156	64.3804	13.801	83.3092	29.0093	39.5172	12.0094	56.6256	--	--
505.1	27.6383	--	13.7108	--	29.0484	39.3592	12.0102	56.6052	--	--
505.2	27.4477	65.6289	13.695	84.1469	28.8262	39.7204	12.1407	56.56	--	--
505.3	27.1499	--	13.7165	--	28.7173	39.5138	12.0296	56.4894	--	--
505.4	27.0655	66.399	13.7006	82.911	28.9938	39.1395	11.9612	56.365	--	--
505.5	27.0846	--	13.7258	--	28.9913	39.6831	11.9848	56.2507	--	--
505.6	27.2768	65.884	13.8037	83.9233	28.6938	39.6959	11.8919	56.0998	--	--
505.7	27.3169	--	13.8452	--	28.5214	39.5	11.8498	56.3553	--	--
505.8	27.5256	65.1617	13.9034	82.9337	28.5065	39.2712	11.8324	56.6383	--	--
505.9	27.6998	--	13.7403	--	28.5688	39.1393	11.9315	56.7873	--	--
506	27.3703	66.0632	13.7023	82.5522	28.689	39.2005	11.9059	56.7527	--	--
506.1	27.2822	--	13.7916	--	28.5756	39.0075	11.8436	56.1942	--	--
506.2	27.4095	65.9977	13.716	82.6185	28.6452	39.0299	11.9582	55.9589	--	--
506.3	27.1702	--	13.7831	--	28.8543	39.4781	12.03	56.068	--	--
506.4	27.1	65.3055	13.8329	82.4888	28.86	39.7428	12.0819	56.1757	--	--
506.5	27.5056	--	13.8858	--	28.7122	39.4648	12.0424	56.7684	--	--
506.6	27.6502	65.4038	13.8506	82.7667	28.6166	39.3367	11.8545	56.9887	--	--
506.7	27.4704	--	13.7844	--	28.795	39.1404	11.8208	56.3977	--	--
506.8	27.3498	65.2463	13.7529	82.7793	28.7868	39.7961	11.9828	56.0483	--	--
506.9	27.5307	--	13.6731	--	28.4205	40.3604	12.0432	56.0488	--	--
507	27.5109	65.6383	13.647	83.5294	28.4837	39.5426	11.9479	56.3675	--	--
507.1	27.4328	--	13.6145	--	28.9717	39.278	11.8415	55.9787	--	--
507.2	27.3843	64.8923	13.8232	83.3065	28.8196	39.9433	11.887	55.6247	--	--
507.3	27.2653	--	13.9273	--	28.5093	39.6405	11.9038	55.7245	--	--
507.4	27.3486	64.9242	13.7427	83.2335	28.5064	39.2142	11.8742	55.5665	--	--
507.5	27.2391	--	13.6399	--	28.6133	39.4979	11.9123	55.9577	--	--
507.6	27.1971	66.0445	13.6783	82.7986	28.6412	39.5356	11.8888	56.2777	--	--
507.7	27.3866	--	13.5851	--	28.8564	39.4561	11.814	56.1987	--	--
507.8	27.554	65.5901	13.5746	83.9843	29.0298	39.3294	11.8646	56.467	--	--
507.9	27.3902	--	13.65	--	29.009	39.263	11.9149	56.5536	--	--
508	27.2636	64.9292	13.6908	82.8944	28.94	39.2489	11.8807	56.4689	--	--
508.1	27.3967	--	13.746	--	28.8236	39.1934	11.8763	56.3841	--	--
508.2	27.255	65.3534	13.7953	82.4607	28.5867	39.1188	11.8634	56.2617	--	--
508.3	27.188	--	13.8102	--	28.2313	39.2215	11.9597	56.0012	--	--
508.4	27.2416	65.8404	13.7056	82.9858	28.4577	39.3453	12.0325	55.9245	--	--
508.5	26.966	--	13.6683	--	28.64	39.1944	11.8773	56.2049	--	--
508.6	26.8102	65.5405	13.7204	83.6573	28.45	39.5914	11.7876	56.4719	--	--
508.7	27.2534	--	13.6479	--	28.1627	39.7297	11.9371	56.4438	--	--
508.8	27.7621	65.2802	13.6409	82.4534	28.1488	39.3957	12.0597	56.3808	--	--
508.9	27.4374	--	13.6879	--	28.4279	39.4002	11.9402	56.43	--	--
509	26.9919	64.6258	13.7411	82.3998	28.1492	39.4394	11.9605	56.228	--	--
509.1	26.9759	--	13.7147	--	28.2432	39.286	11.9751	55.9146	--	--
509.2	26.9142	65.0193	13.5573	82.8534	28.638	39.1977	11.7885	56.1652	--	--
509.3	26.8627	--	13.5697	--	28.6395	39.416	11.7109	56.6718	--	--
509.4	27.2942	64.7356	13.6914	83.0688	28.1929	39.6595	11.6955	56.3989	--	--
509.5	27.7	--	13.7015	--	28.3691	39.0348	11.6456	56.2375	--	--
509.6	27.328	65.2168	13.5378	82.9197	28.5882	38.9702	11.6255	56.255	--	--
509.7	27.0245	--	13.5019	--	28.4013	39.2511	11.8491	55.9293	--	--
509.8	26.9607	65.2321	13.5643	82.1586	28.1796	38.6443	11.8715	56.3105	--	--
509.9	26.8594	--	13.7134	--	28.1698	39.0601	11.7397	56.816	--	--
510	27.0118	65.3904	13.6269	82.5367	28.4992	39.3104	11.8342	56.8978	--	--
510.1	27.4678	--	13.4447	--	28.5791	39.1073	11.9608	56.6039	--	--
510.2	27.3245	65.9987	13.3815	83.4277	28.6395	39.0075	11.8338	56.3555	--	--
510.3	26.7911	--	13.469	--	28.4468	39.0662	11.7953	56.635	--	--
510.4	27.1809	66.2192	13.5616	83.3963	28.4471	39.4077	11.8942	56.5288	--	--
510.5	27.4812	--	13.5531	--	28.5264	39.4202	11.7395	56.6722	--	--
510.6	27.2325	65.7362	13.7304	82.367	28.6823	39.0466	11.6582	56.3317	--	--
510.7	26.8938	--	13.8509	--	28.4393	39.0123	11.7587	56.0442	--	--
510.8	27.0411	66.3167	13.7407	82.0254	28.109	39.4173	11.7543	56.1644	--	--
510.9	27.4173	--	13.4903	--	28.3974	39.2142	11.701	55.9457	--	--
511	27.1632	66.5644	13.407	81.7814	28.7441	38.9058	11.7	55.8567	--	--
511.1	26.7622	--	13.5376	--	28.6483	39.2993	11.8132	55.6171	--	--
511.2	26.7548	65.5047	13.4845	83.4337	28.6553	39.2259	11.8452	56.2888	--	--
511.3	26.7984	--	13.5362	--	28.7818	38.973	11.8221	56.4288	--	--
511.4	27.0177	65.5569	13.6544	82.275	28.6084	38.9681	11.7948	56.071	--	--
511.5	27.3464	--	13.594	--	28.4743	39.2839	11.6281	56.501	--	--
511.6	27.1676	65.1994	13.56	83.1343	28.1736	39.3674	11.5734	56.3958	--	--
511.7	26.7908	--	13.6885	--	28.2483	38.9079	11.7753	55.9411	--	--
511.8	26.6376	65.124	13.7639	82.9349	28.5813	38.9406	11.8581	55.8653	--	--
511.9	27.13	--	13.6454	--	28.5366	38.8532	11.8143	56.0977	--	--
512	27.2013	65.8941	13.544	83.2029	28.9134	38.7887	11.9185	55.6446	--	--
512.1	26.9041	--	13.4804	--	28.8978	39.0628	11.851	55.5554	--	--
512.2	26.8203	65.2965	13.4919	83.2874	28.5343	39.2315	11.7365	56.1393	--	--
512.3	26.6478	--	13.4419	--	28.5464	39.2562	11.7554	56.2662	--	--
512.4	26.6369	65.434	13.3796	82.3968	28.5981	39.0702	11.8449	55.7941	--	--
512.5	27.0422	--	13.5643	--	28.4527	38.694	11.8137	55.6653	--	--
512.6	27.0521	64.8884	13.4807	82.4631	28.5607	38.8056	11.7024	56.3659	--	--
512.7	26.5379	--	13.4068	--	28.7097	38.9622	11.6339	55.8535	--	--
512.8	26.7264	65.5906	13.5431	82.892	28.5775	38.8413	11.6355	55.6642	--	--
512.9	27.0279	--	13.4997	--	28.5484	38.6101	11.6981	56.231	--	--
513	26.9576	65.056	13.5807	83.092	28.8303	38.363	11.7673	55.7858	--	--
513.1	26.8023	--	13.5385	--	28.38	38.8685	11.8743	55.3055	--	--
513.2	26.8019	66.2975	13.4618	83.0052	28.1549	38.6057	11.8004	55.5323	--	--
513.3	27.0283	--	13.4685	--	28.4361	38.0788	11.736	55.844	--	--
513.4	27.1168	65.2609	13.5126	81.4829	28.2725	38.525	11.8456	55.9889	--	--
513.5	27.0659	--	13.4421	--	28.4701	38.8843	11.8555	56.0675	--	--
513.6	26.9864	65.3274	13.4931	82.1119	28.3398	38.9119	11.6114	55.649	--	--
513.7	26.9655	--	13.5556	--	28.312	38.7975	11.7071	55.5332	--	--
513.8	27.0129	65.1772	13.4608	83.1821	28.4753	38.8382	11.9382	55.6179	--	--
513.9	27.2555	--	13.4035	--	28.3445	38.745	11.7556	55.0143	--	--
514	27.3997	64.3919	13.468	82.2091	28.1694	38.1985	11.6108	54.9505	--	--
514.1	27.0842	--	13.548	--	28.1933	38.1395	11.5403	55.5095	--	--
514.2	26.7933	64.2053	13.5903	82.2514	28.1475	39.045	11.4686	55.5024	--	--
514.3	26.9895	--	13.4753	--	27.9858	39.3548	11.6696	55.4605	--	--
514.4	27.1967	64.939	13.335	81.1898	28.1513	38.7799	11.8287	55.6469	--	--
514.5	26.9773	--	13.5737	--	28.3037	38.4756	11.8463	55.9245	--	--
514.6	26.756	64.9313	13.6029	83.1761	28.3649	38.4908	11.7614	55.9734	--	--
514.7	26.9028	--	13.461	--	28.7662	38.5037	11.6355	56.0801	--	--
514.8	26.871	64.8811	13.6176	83.7903	28.769	38.6677	11.6632	55.9555	--	--
514.9	26.5046	--	13.5251	--	28.5288	38.5745	11.6553	55.347	--	--
515	26.6034	65.7035	13.447	82.9225	28.5073	38.6946	11.6338	55.6107	--	--
515.1	26.7301	--	13.5366	--	28.4125	38.9369	11.6584	55.6814	--	--
515.2	26.6617	64.9753	13.456	83.0923	28.3142	38.4982	11.7759	55.6217	--	--
515.3	26.8113	--	13.303	--	28.1628	38.1766	11.7148	56.1519	--	--
515.4	27.1324	64.8151	13.2682	82.0999	27.898	38.3245	11.5441	56.4653	--	--
515.5	27.0506	--	13.5944	--	27.5657	38.3322	11.5407	56.0859	--	--
515.6	26.7352	64.5726	13.5244	82.8093	27.7033	38.623	11.4782	55.6003	--	--
515.7	26.6578	--	13.5348	--	27.8812	38.7075	11.494	55.7075	--	--
515.8	26.6423	65.529	13.7373	83.7519	28.0398	38.4945	11.6858	55.443	--	--
515.9	26.7911	--	13.4754	--	28.3479	38.3133	11.6539	55.7978	--	--
516	27.0172	64.5173	13.3972	83.047	28.315	37.853	11.6242	56.5189	--	--
516.1	26.9502	--	13.3723	--	27.7668	38.0987	11.816	56.1103	--	--
516.2	26.7458	65.1807	13.1981	82.7967	27.7033	38.6324	11.7939	55.7672	--	--
516.3	26.9146	--	13.1896	--	27.9296	38.6318	11.7014	55.3194	--	--
516.4	26.9407	65.0888	13.2386	82.0009	28.0117	38.7806	11.6106	54.8133	--	--
516.5	26.9079	--	13.1994	--	28.3164	38.4143	11.5359	55.2863	--	--
516.6	27.0368	63.6594	13.1883	83.517	28.345	38.1835	11.4837	55.8641	--	--
516.7	26.8138	--	13.2488	--	28.1229	38.4775	11.5261	55.786	--	--
516.8	26.5494	65.231	13.2319	82.7245	27.9951	38.2877	11.5894	55.8439	--	--
516.9	26.6181	--	13.4213	--	28.4396	38.3747	11.4693	56.1117	--	--
517	26.651	64.8046	13.5252	82.3953	28.4667	38.2683	11.4762	55.8699	--	--
517.1	26.4631	--	13.338	--	27.9185	38.2105	11.4556	55.1712	--	--
517.2	26.6818	65.2745	13.4297	83.9157	27.9756	38.2945	11.5156	54.9415	--	--
517.3	27.2638	--	13.6163	--	28.2705	38.0528	11.5636	55.8763	--	--
517.4	26.8838	65.4876	13.6436	82.127	28.2182	38.134	11.4185	55.8312	--	--
517.5	26.2135	--	13.505	--	27.9758	38.5438	11.3607	55.7076	--	--
517.6	26.3062	65.0003	13.3925	81.6144	28.175	38.4036	11.3324	55.6889	--	--
517.7	26.2938	--	13.3735	--	28.4311	37.7466	11.466	55.1778	--	--
517.8	26.2861	64.4005	13.4497	82.8719	28.5065	37.491	11.6192	55.1476	--	--
517.9	26.7397	--	13.2727	--	28.4642	37.7733	11.5652	54.8986	--	--
518	27.1086	64.9227	13.2795	82.5799	28.158	38.4819	11.6453	55.3921	--	--
518.1	26.9361	--	13.5596	--	28.3705	38.4138	11.7157	55.5824	--	--
518.2	26.5311	65.7235	13.4544	82.7481	28.5369	38.0588	11.717	55.161	--	--
518.3	26.405	--	13.2192	--	28.408	38.3619	11.5463	55.1185	--	--
518.4	26.4514	64.1234	13.1449	83.3674	28.1813	38.5465	11.4354	55.4141	--	--
518.5	26.5986	--	13.3229	--	28.1501	38.4883	11.6162	55.7739	--	--
518.6	26.6551	64.3917	13.4485	81.2735	28.1316	38.1126	11.6399	55.4785	--	--
518.7	26.4739	--	13.4453	--	27.7302	37.828	11.5867	55.1411	--	--
518.8	26.6264	65.5658	13.5032	82.2631	27.8438	37.9731	11.6525	55.5866	--	--
518.9	26.6128	--	13.4632	--	28.226	38.0322	11.6051	55.8518	--	--
519	26.6798	64.7436	13.2654	84.3885	28.2291	37.8594	11.4507	55.6599	--	--
519.1	26.8728	--	13.0484	--	27.9776	37.6985	11.4483	55.6892	--	--
519.2	26.551	66.3621	13.0687	83.199	27.9277	37.8729	11.4865	55.4226	--	--
519.3	26.5932	--	13.2502	--	27.8059	37.9133	11.5371	55.2525	--	--
519.4	26.5805	63.6159	13.3469	82.5161	27.9505	37.7842	11.4801	55.3539	--	--
519.5	26.4318	--	13.2979	--	27.9129	37.9634	11.5899	55.8062	--	--
519.6	26.2683	64.519	13.2421	83.0824	27.4884	37.6297	11.5758	55.9924	--	--
519.7	26.0508	--	13.3565	--	27.7407	37.8954	11.3169	55.0703	--	--
519.8	26.0297	64.3959	13.296	82.9451	28.0494	38.3466	11.5044	54.9383	--	--
519.9	26.1572	--	13.3007	--	28.0627	38.5215	11.6693	55.6923	--	--
520	26.5318	64.644	13.3722	82.3317	28.1631	38.8451	11.5811	55.2585	--	--
520.1	26.5013	--	13.2775	--	28.1567	38.5259	11.5801	55.2831	--	--
520.2	26.1046	64.903	13.2157	81.7907	28.2639	38.4576	11.5222	55.6913	--	--
520.3	26.3701	--	13.1874	--	27.9829	38.3698	11.5329	55.4211	--	--
520.4	26.785	64.8981	13.2104	82.6597	27.4917	38.2222	11.6789	55.245	--	--
520.5	26.7035	--	13.2123	--	27.7142	38.3957	11.6022	55.1859	--	--
520.6	26.3958	65.2638	13.1686	82.0687	27.7584	38.6598	11.6124	55.1771	--	--
520.7	26.4691	--	13.154	--	27.6876	38.4769	11.6225	54.8842	--	--
520.8	26.8302	65.2715	13.1648	82.1157	27.7104	37.6964	11.4793	55.0091	--	--
520.9	26.8864	--	13.1836	--	27.7528	37.4481	11.3458	55.3491	--	--
521	26.4918	64.418	13.2629	82.398	28.1275	37.5825	11.2486	55.1713	--	--
521.1	26.5013	--	13.2913	--	28.343	37.9259	11.3292	54.7334	--	--
521.2	26.5015	64.9626	13.269	82.8247	28.1213	37.8691	11.3707	54.8628	--	--
521.3	26.113	--	13.406	--	27.7996	37.8214	11.4085	55.1882	--	--
521.4	26.3484	66.0521	13.4215	82.3986	27.7824	37.857	11.4563	54.9739	--	--
521.5	26.4744	--	13.2682	--	27.994	37.623	11.5429	54.8895	--	--
521.6	26.4546	64.8624	13.283	81.4925	27.9636	37.272	11.5362	55.3402	--	--
521.7	26.5521	--	13.3028	--	27.8575	36.8493	11.5985	55.1538	--	--
521.8	26.4056	64.2369	13.2186	82.0832	27.8407	36.9542	11.658	55.1665	--	--
521.9	26.2275	--	13.2006	--	27.9638	37.4953	11.6013	55.5588	--	--
522	26.2753	63.5976	13.151	82.4692	27.9406	38.0646	11.5579	55.6144	--	--
522.1	26.4741	--	13.2321	--	28.0462	38.2124	11.516	55.8272	--	--
522.2	26.3003	64.4557	13.3785	82.5297	28.0402	38.2731	11.4211	55.6195	--	--
522.3	25.9392	--	13.2697	--	27.8478	37.9725	11.1912	55.6723	--	--
522.4	26.2122	64.5264	13.1021	83.1801	28.1736	37.718	11.5032	55.7315	--	--
522.5	26.1433	--	13.2124	--	28.3373	37.7169	11.6638	55.1841	--	--
522.6	25.9106	64.9757	13.3514	81.5238	28.0203	37.5068	11.4031	55.3081	--	--
522.7	26.526	--	13.2668	--	27.7504	37.6948	11.4161	55.4228	--	--
522.8	26.7356	64.9022	13.2144	81.6984	27.6849	38.032	11.2623	54.9191	--	--
522.9	26.479	--	13.294	--	27.9014	38.1084	11.0923	54.8389	--	--
523	26.5113	63.8392	13.2685	82.2819	27.7143	37.9855	11.224	54.7095	--	--
523.1	26.3743	--	13.3864	--	27.4914	38.0056	11.4822	55.3553	--	--
523.2	26.388	64.9432	13.3923	81.4006	27.4982	38.0441	11.459	55.9024	--	--
523.3	26.6049	--	13.187	--	27.5287	37.6214	11.3762	55.0175	--	--
523.4	26.4426	64.4372	13.2787	83.2075	27.5259	37.6894	11.4208	54.8241	--	--
523.5	26.4058	--	13.3343	--	27.4831	37.7182	11.4131	55.135	--	--
523.6	26.537	64.2941	13.059	82.5116	27.4901	37.7375	11.5168	55.1937	--	--
523.7	26.3379	--	13.078	--	27.5572	38.2578	11.6258	54.9745	--	--
523.8	26.3874	65.0957	13.2094	81.514	28.0022	37.9443	11.4295	54.9449	--	--
523.9	26.6115	--	13.0993	--	27.9617	37.743	11.4202	55.5293	--	--
524	26.5101	63.8043	13.0836	82.1101	27.9898	37.7941	11.5022	55.8146	--	--
524.1	26.4956	--	12.9259	--	28.0011	37.4969	11.2649	55.5521	--	--
524.2	26.4609	64.2469	13.0496	81.777	27.4709	37.7354	11.36	54.9503	--	--
524.3	26.2998	--	13.1243	--	27.4075	38.1247	11.3744	55.2257	--	--
524.4	26.0955	65.3615	12.9533	81.5191	27.5865	38.0824	11.2381	55.392	--	--
524.5	26.0752	--	13.1534	--	27.6045	38.1331	11.242	55.416	--	--
524.6	26.1559	63.8867	13.2096	81.9699	27.3156	38.4	11.2213	55.1198	--	--
524.7	26.3718	--	13.0746	--	27.2379	38.3638	11.311	54.5221	--	--
524.8	26.431	64.7623	13.1297	81.9523	27.7104	38.0844	11.306	54.6914	--	--
524.9	25.9968	--	13.406	--	27.9607	37.5873	11.0811	54.9652	--	--
525	25.5929	64.6809	13.4008	81.9985	28.0391	37.2626	11.1716	55.2862	--	--
525.1	25.5137	--	13.0444	--	28.0536	37.5665	11.3818	55.1724	--	--
525.2	25.7533	64.2153	12.9778	83.3848	27.6227	37.8905	11.435	55.5083	--	--
525.3	25.989	--	12.9238	--	27.3483	37.718	11.4568	56.0506	--	--
525.4	25.986	64.5707	12.938	81.9532	27.5955	37.4832	11.3527	55.6261	--	--
525.5	25.7637	--	13.0991	--	27.6754	37.5911	11.4103	55.3908	--	--
525.6	25.8271	63.9794	13.205	83.0654	27.4689	37.4856	11.4458	55.3341	--	--
525.7	26.0308	--	13.1052	--	27.2759	37.1909	11.2053	55.3211	--	--
525.8	26.1361	64.5632	13.0014	81.178	27.4211	37.4844	11.2472	55.243	--	--
525.9	26.0399	--	13.0335	--	27.6123	37.8199	11.3392	55.0893	--	--
526	26.0798	63.6747	12.9405	82.73	27.7034	38.2016	11.2513	55.1662	--	--
526.1	26.1444	--	12.7535	--	27.8	38.4716	11.3325	55.2299	--	--
526.2	26.5726	64.5557	12.9006	82.3646	27.8947	37.6613	11.4517	55.0101	--	--
526.3	26.4084	--	13.2038	--	27.7801	37.0567	11.5265	54.7158	--	--
526.4	25.632	65.2236	13.3152	81.5684	27.8329	37.7642	11.3606	54.7796	--	--
526.5	25.8845	--	13.2151	--	28.0785	37.6829	11.2224	54.1277	--	--
526.6	25.9737	63.8873	13.0623	82.1607	27.9863	37.0708	11.3373	54.0414	--	--
526.7	25.7417	--	13.1273	--	27.7398	37.1911	11.4402	54.3677	--	--
526.8	25.3943	63.7901	13.1327	82.0609	27.4905	37.5094	11.3813	54.6736	--	--
526.9	25.3111	--	13.0685	--	27.6196	38.0155	11.4476	55.0462	--	--
527	25.92	64.1399	13.0996	81.8491	27.7029	38.087	11.5785	54.846	--	--
527.1	26.2431	--	12.9858	--	27.8042	37.9705	11.4189	55.1178	--	--
527.2	26.1886	64.5252	12.9401	80.9753	27.9391	37.4656	11.3442	55.2013	--	--
527.3	26.289	--	13.1031	--	27.4493	37.1071	11.3744	54.866	--	--
527.4	26.4386	64.3687	13.1933	81.1706	27.3782	36.8467	11.217	54.6203	--	--
527.5	26.3511	--	13.052	--	27.4703	36.6305	11.1587	54.3268	--	--
527.6	26.168	63.7629	13.143	82.0143	27.4384	37.3501	11.0882	54.5414	--	--
527.7	26.1036	--	13.3361	--	27.4691	37.7005	11.2628	55.1137	--	--
527.8	26.1099	64.0207	13.3562	82.0022	27.1399	36.8938	11.3513	55.5038	--	--
527.9	25.9425	--	13.3349	--	27.0959	36.8532	11.2378	55.1616	--	--
528	25.4243	64.9353	12.9293	82.4806	27.4522	37.399	11.2605	54.9389	--	--
528.1	25.4746	--	12.7036	--	28.0656	37.3781	11.2339	55.1476	--	--
528.2	25.7591	64.405	12.7381	82.4483	27.937	37.5267	11.1893	55.0215	--	--
528.3	25.9982	--	12.9035	--	27.3634	37.3746	11.2242	54.4288	--	--
528.4	26.3855	64.4926	13.1235	82.234	27.2328	36.9585	11.1106	54.6602	--	--
528.5	26.4319	--	13.0742	--	27.2553	37.6357	11.0893	55.6273	--	--
528.6	26.2268	64.2207	12.8998	82.0806	27.4036	38.2044	11.298	55.1386	--	--
528.7	25.9038	--	12.852	--	27.3269	37.5355	11.2194	54.6032	--	--
528.8	25.5974	64.8439	12.8546	81.2953	27.2503	36.8765	11.2077	54.8695	--	--
528.9	25.6307	--	12.9517	--	27.0809	37.1157	11.1189	54.8047	--	--
529	25.6603	64.6087	13.1541	81.6057	27.0594	37.6726	11.0538	55.0068	--	--
529.1	25.7183	--	12.9136	--	27.1229	37.7017	11.1288	55.328	--	--
529.2	25.7189	64.3765	12.8926	81.4465	27.0863	37.6362	11.2503	54.9059	--	--
529.3	25.4769	--	13.0427	--	27.3691	37.4968	11.2463	54.6546	--	--
529.4	25.7374	64.2331	12.948	81.9045	27.4699	37.0869	11.1236	54.5808	--	--
529.5	26.0484	--	12.9741	--	27.18	36.8416	11.1738	54.3357	--	--
529.6	25.9341	63.63	12.9947	81.8092	27.2547	37.0499	11.1622	54.5885	--	--
529.7	25.8925	--	12.9937	--	27.36	37.0174	11.0859	54.7573	--	--
529.8	26.0074	63.7817	13.0549	82.0858	27.2437	37.1811	11.1954	54.1095	--	--
529.9	26.1087	--	13.0292	--	27.4111	37.2192	11.3339	54.1867	--	--
530	26.0803	64.1754	12.9615	82.4078	27.4555	37.1334	11.2574	54.7288	--	--
530.1	25.7523	--	12.8239	--	27.344	37.6125	11.2199	54.7034	--	--
530.2	25.3523	63.4615	12.9164	82.4704	27.0826	37.6698	11.3358	54.43	--	--
530.3	25.819	--	13.089	--	27.0878	37.7016	11.3598	54.2807	--	--
530.4	26.0359	63.5759	13.0954	82.741	27.3851	37.2749	11.2441	54.3	--	--
530.5	25.4399	--	13.1617	--	27.693	36.6177	11.0107	54.0585	--	--
530.6	25.303	63.5598	12.9597	82.3955	27.4774	36.7994	10.7547	54.6917	--	--
530.7	25.7204	--	12.9486	--	27.1294	37.1509	10.8215	55.5077	--	--
530.8	25.976	64.2936	13.1528	82.2172	27.513	37.1732	11.2445	54.9977	--	--
530.9	25.8503	--	13.0237	--	27.5295	37.0864	11.3404	54.9998	--	--
531	25.889	64.1634	12.9657	82.5434	27.1246	37.1349	11.3392	55.1806	--	--
531.1	25.9334	--	13.1677	--	27.3461	37.1672	11.3424	54.9457	--	--
531.2	26.0277	64.0083	13.1274	82.5634	27.5917	36.9151	11.209	55.0166	--	--
531.3	25.8756	--	12.8137	--	27.3564	36.7803	11.1143	55.1833	--	--
531.4	25.5226	64.1482	12.6473	81.4385	26.9157	37.0864	11.2145	55.1839	--	--
531.5	25.355	--	12.7887	--	26.9662	37.6739	11.2821	54.8058	--	--
531.6	25.2042	63.0872	12.9048	81.9109	27.0457	37.7938	11.0184	54.6447	--	--
531.7	25.3687	--	12.9284	--	26.9917	37.5407	11.0504	54.8515	--	--
531.8	25.8009	64.9471	12.9192	81.6118	27.2132	37.8144	11.3338	54.9864	--	--
531.9	25.9552	--	12.9863	--	27.5485	37.6983	11.3087	55.3641	--	--
532	26.1641	65.1683	12.9044	82.429	27.8561	37.3349	11.1176	54.8683	--	--
532.1	25.9571	--	12.8653	--	27.5981	37.4663	11.2447	54.2073	--	--
532.2	25.5083	65.308	13.0762	82.301	27.354	36.9779	11.2471	54.633	--	--
532.3	25.6199	--	13.2035	--	27.6235	36.9053	11.0693	54.7436	--	--
532.4	25.7778	63.6728	12.9611	81.9247	27.7949	37.7214	11.0653	54.812	--	--
532.5	25.7027	--	12.6561	--	27.5751	37.1522	11.0497	55.2388	--	--
532.6	25.6814	64.4015	12.8357	81.7987	27.4182	36.7179	11.1193	55.3362	--	--
532.7	25.6335	--	12.9712	--	27.3181	36.4988	11.2372	55.215	--	--
532.8	25.3083	64.1287	12.7725	81.0863	26.9517	36.4142	11.1389	55.1071	--	--
532.9	25.1976	--	12.8077	--	27.097	37.0706	11.0783	55.0634	--	--
533	25.2854	63.471	12.898	83.6456	27.1883	36.9567	11.1891	54.8865	--	--
533.1	25.3308	--	12.718	--	26.8183	36.6984	11.2754	54.3302	--	--
533.2	25.795	64.3031	12.6323	81.7952	27.0122	37.1348	11.2746	54.3676	--	--
533.3	25.9929	--	12.8822	--	27.2618	37.5928	11.1653	54.1347	--	--
533.4	25.4149	63.0678	12.868	82.9322	27.1313	37.3221	11.0948	54.16	--	--
533.5	25.1876	--	12.7538	--	27.1393	37.0922	11.0132	54.8365	--	--
533.6	25.4446	63.9414	12.9149	80.8862	27.7634	37.6636	10.9814	54.5008	--	--
533.7	25.8431	--	12.8203	--	27.849	37.6034	11.0392	54.2671	--	--
533.8	26.1972	63.6351	12.6937	81.8315	27.115	36.9483	11.0822	54.2664	--	--
533.9	25.9254	--	12.6384	--	26.8084	36.6776	11.1575	54.4131	--	--
534	25.8077	63.8284	12.4578	81.2791	27.1277	36.3141	11.1257	54.657	--	--
534.1	25.8311	--	12.5241	--	27.241	35.9853	11.0603	54.465	--	--
534.2	25.6671	63.5357	12.7769	81.8325	26.9755	36.3338	11.1024	54.0939	--	--
534.3	25.6476	--	12.9277	--	27.0735	37.1251	11.1598	53.8609	--	--
534.4	25.491	63.6394	12.8508	82.2868	27.4437	37.4812	11.207	54.2888	--	--
534.5	25.3474	--	12.7082	--	27.5544	37.1612	11.064	54.7751	--	--
534.6	25.2459	63.8786	12.719	83.2567	27.3685	36.888	10.9917	54.725	--	--
534.7	24.9301	--	12.6885	--	27.1109	37.5722	10.9805	54.8323	--	--
534.8	24.8719	63.5958	12.5994	81.2051	27.0023	37.641	10.849	55.1196	--	--
534.9	25.2934	--	12.5902	--	27.041	36.5822	10.8708	54.6205	--	--
535	25.5604	63.1171	12.7887	81.01	26.9652	36.2798	10.8763	54.0032	--	--
535.1	25.3554	--	12.8745	--	27.025	36.6512	10.9181	54.009	--	--
535.2	25.2106	64.0558	12.862	81.6625	27.227	36.7457	10.9535	54.3313	--	--
535.3	25.1572	--	12.7097	--	27.2223	37.0941	10.8458	54.965	--	--
535.4	25.0692	64.2908	12.7118	81.4811	27.32	36.7676	10.9181	54.9518	--	--
535.5	25.2314	--	12.9101	--	27.31	36.1545	11.1381	54.994	--	--
535.6	25.4393	64.2502	12.677	81.7288	27.2275	36.6569	11.0802	54.587	--	--
535.7	25.622	--	12.4602	--	27.5372	36.9922	11.0529	54.0573	--	--
535.8	25.8923	62.9759	12.8364	80.7042	27.9364	37.1055	11.0813	54.2986	--	--
535.9	25.5238	--	12.8504	--	27.6298	36.8452	11.057	54.1714	--	--
536	25.5035	64.4709	12.88	82.4471	27.406	36.8253	11.0364	54.0916	--	--
536.1	25.9423	--	13.0158	--	27.6102	37.2464	11.0985	54.0479	--	--
536.2	25.8894	64.2727	12.7261	82.4385	27.6603	36.9006	11.1964	54.3162	--	--
536.3	25.7736	--	12.6637	--	27.7725	36.9186	11.0439	54.4631	--	--
536.4	25.7107	63.0346	12.7463	82.1993	27.4589	37.1151	10.9856	54.4545	--	--
536.5	25.6031	--	12.7716	--	26.8567	36.6863	10.971	54.4147	--	--
536.6	25.3748	64.122	12.8966	81.4629	26.7087	36.6112	10.9289	54.618	--	--
536.7	25.3728	--	12.8718	--	27.0418	36.9895	11.0052	54.6533	--	--
536.8	25.3857	63.9875	12.6325	81.9875	27.5062	37.2612	11.089	54.3481	--	--
536.9	25.5854	--	12.7523	--	27.6673	37.1143	11.0357	54.1464	--	--
537	25.5234	64.4703	12.7935	82.2719	27.2751	36.9288	10.9951	54.2249	--	--
537.1	25.3054	--	12.8349	--	26.9224	37.0837	11.015	54.566	--	--
537.2	25.5256	63.3993	12.8854	82.4036	26.8226	37.1979	11.013	54.5523	--	--
537.3	25.6764	--	12.809	--	26.7898	37.062	11.0506	54.3546	--	--
537.4	25.5673	63.7035	12.8246	82.1601	26.9487	36.9245	11.0564	54.2081	--	--
537.5	25.5745	--	12.7253	--	27.1451	37.0986	11.1082	54.1239	--	--
537.6	25.8061	64.6528	12.6949	81.2804	27.2221	37.0181	10.9838	54.1644	--	--
537.7	25.5766	--	12.7755	--	27.3121	36.7767	10.8845	53.87	--	--
537.8	25.2506	63.3098	12.832	81.6609	27.0807	36.5969	10.893	53.9475	--	--
537.9	25.2654	--	12.9141	--	26.6783	36.8987	10.9412	53.8806	--	--
538	25.2932	63.5862	12.9002	82.1462	26.9609	37.006	11.1397	53.9824	--	--
538.1	25.0534	--	12.7918	--	27.393	36.821	11.112	54.7222	--	--
538.2	25.0802	63.7908	12.7724	81.8909	27.6767	36.7425	10.8868	54.5916	--	--
538.3	25.309	--	12.8587	--	27.5539	36.5625	11.0365	54.1735	--	--
538.4	25.0283	64.4352	12.786	81.025	27.2587	36.6955	11.1225	54.2747	--	--
538.5	25.0855	--	12.7616	--	27.4397	36.9617	10.9329	54.247	--	--
538.6	25.4514	64.5756	12.9333	83.1229	27.5513	37.0583	11.0038	53.8218	--	--
538.7	25.3089	--	12.8185	--	27.3231	36.7449	10.9629	54.0816	--	--
538.8	25.278	63.8196	12.7348	82.048	27.092	36.4491	10.8102	54.4764	--	--
538.9	25.3739	--	12.7226	--	27.1387	36.5043	10.9039	54.376	--	--
539	25.3492	62.6566	12.7641	81.3913	26.9891	36.4321	11.0061	54.1857	--	--
539.1	25.3505	--	12.787	--	26.8869	36.246	10.9961	54.3598	--	--
539.2	25.2664	62.9294	12.7404	80.9488	26.8351	36.7785	11.0191	54.2386	--	--
539.3	25.4452	--	12.6319	--	26.7153	36.8413	10.9275	54.1293	--	--
539.4	25.5761	63.2411	12.5519	82.5873	27.007	36.4904	10.7148	54.2748	--	--
539.5	25.3375	--	12.5996	--	27.164	36.7245	10.669	54.3125	--	--
539.6	25.2949	63.5082	12.5969	82.5299	27.4734	36.8319	10.8518	54.2933	--	--
539.7	25.3161	--	12.7031	--	27.6266	36.2749	10.9246	54.0012	--	--
539.8	25.261	63.5171	12.775	82.2005	27.2944	35.9556	10.9172	54.2044	--	--
539.9	25.3405	--	12.6889	--	27.0085	35.844	10.9913	54.1388	--	--
540	25.3868	63.0176	12.5536	82.1776	26.8288	35.9104	10.9561	53.9849	--	--
540.1	25.2795	--	12.6589	--	26.9851	36.2751	10.8535	54.3185	--	--
540.2	25.1284	63.4	12.6606	82.8292	27.1958	36.1773	10.9055	54.2861	--	--
540.3	25.2632	--	12.6067	--	27.4633	36.4953	10.9628	53.6945	--	--
540.4	25.2116	63.942	12.7681	81.6637	27.4868	36.8681	10.9501	53.3621	--	--
540.5	25.02	--	12.7175	--	27.0354	36.2273	10.8965	53.7789	--	--
540.6	25.2671	63.6922	12.5353	82.2054	26.9237	35.9623	10.7659	54.1297	--	--
540.7	25.4443	--	12.5092	--	26.9686	36.256	10.7614	53.8124	--	--
540.8	25.4549	63.4642	12.5144	81.3424	26.9395	36.1689	10.7889	53.6932	--	--
540.9	25.2052	--	12.5437	--	27.0044	36.2963	10.8242	53.8904	--	--
541	25.1207	63.5053	12.5795	82.3207	27.2081	36.4656	10.7826	53.7537	--	--
541.1	25.1522	--	12.7534	--	27.3534	36.5974	10.8461	54.0726	--	--
541.2	25.3913	63.2188	12.7419	82.0422	27.2675	36.4743	10.8874	54.081	--	--
541.3	25.4957	--	12.5854	--	27.2118	36.5781	10.7483	53.7719	--	--
541.4	25.2124	63.8276	12.5844	82.4476	27.1203	36.8787	10.7814	54.2106	--	--
541.5	25.2548	--	12.547	--	26.9552	36.778	10.6264	54.0472	--	--
541.6	25.0502	63.2943	12.6155	81.3167	26.9103	36.7101	10.5142	53.8438	--	--
541.7	24.9522	--	12.6537	--	26.8803	36.2521	10.7328	53.7358	--	--
541.8	25.0592	63.9369	12.6134	81.5846	26.6124	35.8563	10.9504	53.6573	--	--
541.9	24.9896	--	12.5381	--	26.5675	36.1516	10.8599	54.159	--	--
542	24.8733	64.1343	12.5049	81.501	26.7771	36.3565	10.8565	54.2596	--	--
542.1	25.1842	--	12.6888	--	27.0854	36.2056	10.8804	54.1228	--	--
542.2	25.1468	64.1108	12.7235	81.9566	26.8932	36.193	10.7585	54.1249	--	--
542.3	24.9209	--	12.736	--	26.5156	35.9469	10.8137	54.3695	--	--
542.4	24.9603	63.2841	12.7474	80.8208	26.6057	35.7919	10.7883	54.2697	--	--
542.5	24.8531	--	12.6553	--	27.0472	36.1976	10.8074	53.9232	--	--
542.6	24.904	62.84	12.657	82.2335	27.194	36.3725	10.7742	53.8482	--	--
542.7	25.0579	--	12.6054	--	27.0038	36.188	10.8195	53.6188	--	--
542.8	25.006	64.4954	12.6218	82.2554	27.1948	36.3172	10.8474	53.6997	--	--
542.9	24.783	--	12.5667	--	27.0469	36.5435	10.7736	53.8766	--	--
543	25.061	63.4154	12.6124	81.1082	26.9248	36.4011	10.7887	54.1033	--	--
543.1	25.1478	--	12.7842	--	27.2108	36.2734	10.7077	54.5054	--	--
543.2	25.0089	64.2907	12.6331	81.7294	26.7159	36.2203	10.753	54.1934	--	--
543.3	25.1588	--	12.512	--	26.5258	36.155	10.8077	53.6302	--	--
543.4	25.3156	63.8588	12.5511	82.643	26.7408	36.1681	10.6585	53.4836	--	--
543.5	25.3846	--	12.5567	--	26.8151	36.0829	10.6124	53.7368	--	--
543.6	24.9328	63.931	12.5636	82.5199	27.0694	36.0935	10.8101	53.9686	--	--
543.7	24.7584	--	12.4957	--	26.8604	36.2124	10.8994	53.8523	--	--
543.8	25.051	63.9814	12.5556	82.758	26.9569	36.0536	10.85	53.7236	--	--
543.9	25.1771	--	12.7602	--	27.3806	35.5718	10.872	54.1711	--	--
544	25.0644	63.6601	12.7274	81.3909	27.0274	35.8267	10.8575	54.4637	--	--
544.1	24.9851	--	12.7133	--	26.7113	36.3943	10.7036	53.8611	--	--
544.2	25.0248	63.987	12.5696	81.1392	26.6127	36.2802	10.496	53.3918	--	--
544.3	25.1422	--	12.4695	--	26.486	35.8639	10.5607	53.5374	--	--
544.4	25.0975	62.8763	12.5702	81.5115	26.7516	35.6709	10.7454	53.9122	--	--
544.5	24.8264	--	12.6024	--	26.8051	35.865	10.8171	53.9698	--	--
544.6	24.9421	62.8685	12.5066	81.4579	26.8416	36.045	10.7927	53.5765	--	--
544.7	25.2624	--	12.4132	--	27.0883	36.3211	10.7427	53.7497	--	--
544.8	25.0014	63.7874	12.6258	81.6759	27.0567	35.9883	10.7944	54.2023	--	--
544.9	24.561	--	12.7266	--	26.8833	35.9698	10.8114	54.0561	--	--
545	24.806	64.0042	12.5078	80.5744	26.6462	36.5292	10.7091	53.25	--	--
545.1	24.9986	--	12.4244	--	26.3359	36.3023	10.7355	52.9345	--	--
545.2	24.7366	63.1331	12.5936	82.3417	26.6123	35.9686	10.882	53.4768	--	--
545.3	24.8206	--	12.6006	--	26.7347	35.956	10.8168	53.7835	--	--
545.4	25.041	63.8423	12.5549	82.7854	26.487	35.8792	10.6977	53.5312	--	--
545.5	24.8722	--	12.6245	--	26.4641	36.0466	10.6045	53.4113	--	--
545.6	24.8795	63.6721	12.6497	82.1808	26.7148	36.132	10.6297	53.8221	--	--
545.7	24.9753	--	12.6309	--	26.9523	35.7612	10.7167	53.6943	--	--
545.8	24.9689	63.7956	12.3754	81.05	26.667	35.7577	10.7328	53.5557	--	--
545.9	24.9566	--	12.2575	--	26.5257	36.0714	10.7487	54.01	--	--
546	25.0441	64.2017	12.5092	80.7781	26.7035	35.9477	10.686	53.8452	--	--
546.1	24.9263	--	12.4939	--	26.6937	35.7369	10.8226	53.6794	--	--
546.2	24.9877	63.5035	12.532	81.1804	26.7701	35.5617	10.7248	53.6183	--	--
546.3	25.0254	--	12.6015	--	27.1657	35.7141	10.5729	53.7	--	--
546.4	24.7324	63.0081	12.4936	81.4189	27.0648	36.0117	10.7321	53.9152	--	--
546.5	24.6962	--	12.6534	--	26.5612	35.8374	10.7945	53.7418	--	--
546.6	24.7005	62.3853	12.5853	81.4487	26.4797	35.7619	10.7283	53.8008	--	--
546.7	24.8548	--	12.3566	--	26.3695	35.8096	10.6693	54.0367	--	--
546.8	24.8005	63.8631	12.5046	81.4143	26.1825	35.9618	10.6199	53.7844	--	--
546.9	24.6761	--	12.4971	--	26.2979	35.7332	10.532	53.4683	--	--
547	24.6183	63.0215	12.3847	80.888	26.4146	35.7606	10.6092	53.3449	--	--
547.1	24.382	--	12.3788	--	26.4406	35.7266	10.6057	53.5106	--	--
547.2	24.394	61.8971	12.461	81.3596	26.5231	35.5472	10.6366	53.6126	--	--
547.3	24.7065	--	12.5603	--	26.7897	35.6765	10.7323	53.5359	--	--
547.4	24.9222	62.6741	12.6003	81.2785	26.8044	35.4556	10.6326	53.5316	--	--
547.5	24.7883	--	12.5929	--	26.8393	35.5118	10.5412	53.354	--	--
547.6	24.6336	62.3681	12.546	82.1781	26.6925	35.5877	10.6995	53.4026	--	--
547.7	24.5226	--	12.4818	--	26.5145	35.5119	10.6934	53.4562	--	--
547.8	24.6702	63.5185	12.3681	79.9868	26.8278	35.5302	10.5963	53.6696	--	--
547.9	24.7815	--	12.3582	--	26.7804	35.6008	10.6896	53.7345	--	--
548	24.649	63.7124	12.4907	81.1554	26.5881	35.8865	10.636	54.0871	--	--
548.1	24.8396	--	12.4313	--	26.701	35.9221	10.602	54.2405	--	--
548.2	24.7428	62.3988	12.3047	81.2245	26.5196	35.5457	10.8024	54.1045	--	--
548.3	24.5475	--	12.4428	--	26.3002	35.6595	10.741	54.2486	--	--
548.4	24.8093	63.1511	12.507	80.9579	26.4113	36.1359	10.5243	54.0051	--	--
548.5	24.9895	--	12.3053	--	26.4704	35.8807	10.4877	53.4003	--	--
548.6	24.925	63.6263	12.1646	81.5698	26.3524	35.4522	10.5233	53.1589	--	--
548.7	24.7522	--	12.1782	--	26.1553	35.5191	10.5859	53.1247	--	--
548.8	24.7273	62.6146	12.324	81.2653	26.3747	35.4424	10.6459	53.3129	--	--
548.9	24.919	--	12.3899	--	26.5724	35.287	10.6165	53.3149	--	--
549	25.1155	62.2334	12.364	81.314	26.408	35.5098	10.5357	53.131	--	--
549.1	25.0651	--	12.3479	--	26.5791	35.6298	10.6236	53.2482	--	--
549.2	24.5748	62.8338	12.2025	82.0597	27.0502	35.51	10.6117	53.4845	--	--
549.3	24.5744	--	12.3975	--	27.1395	35.5596	10.579	53.7396	--	--
549.4	24.7729	62.7487	12.4227	82.1137	26.9463	35.941	10.4897	53.705	--	--
549.5	24.4766	--	12.38	--	26.5198	35.7874	10.5216	53.3098	--	--
549.6	24.5947	62.7153	12.5984	80.3326	26.1677	35.6287	10.4897	53.4048	--	--
549.7	25.0179	--	12.5683	--	26.4052	35.6223	10.3964	53.5234	--	--
549.8	24.8894	63.5132	12.4842	80.7512	26.4808	35.2004	10.608	53.3688	--	--
549.9	24.753	--	12.5363	--	26.6485	35.3597	10.7145	53.584	--	--
550	24.7713	62.6055	12.6325	81.2293	26.7401	35.5715	10.6843	53.4852	--	--
550.1	24.7372	--	12.4808	--	26.3938	35.3339	10.6535	53.1121	--	--
550.2	24.6193	63.2088	12.2869	80.6167	26.1033	35.5718	10.71	53.0704	--	--
550.3	24.6574	--	12.3319	--	26.294	35.6102	10.7149	53.2569	--	--
550.4	24.9014	63.1344	12.224	80.0148	26.3918	35.1696	10.486	53.3185	--	--
550.5	24.6484	--	12.2193	--	26.3684	35.2665	10.3961	53.4033	--	--
550.6	24.511	64.1762	12.4024	82.0061	26.2933	35.4172	10.5637	53.5852	--	--
550.7	24.8281	--	12.3169	--	26.2245	35.547	10.6383	53.7062	--	--
550.8	24.735	62.5267	12.3518	81.5953	26.7451	35.6404	10.5801	53.3908	--	--
550.9	24.5614	--	12.3463	--	26.6824	35.8137	10.6152	53.399	--	--
551	24.5524	62.978	12.1437	81.6088	26.3093	35.6571	10.6995	53.1615	--	--
551.1	24.7922	--	12.1044	--	26.463	35.3357	10.5563	52.873	--	--
551.2	24.9456	62.5802	12.2494	81.8965	26.3971	35.3694	10.587	52.8926	--	--
551.3	24.5372	--	12.3799	--	26.2407	35.6092	10.6108	52.8521	--	--
551.4	24.463	63.178	12.364	81.493	26.534	35.7033	10.5765	52.8869	--	--
551.5	24.5724	--	12.2772	--	26.5859	35.5997	10.732	52.9879	--	--
551.6	24.388	63.2685	12.1858	81.6951	26.3892	35.6734	10.6705	53.135	--	--
551.7	24.2996	--	12.3002	--	26.4945	35.9443	10.584	53.3497	--	--
551.8	24.5193	63.8638	12.4601	82.0762	26.5944	35.8285	10.5038	53.1497	--	--
551.9	24.5455	--	12.4734	--	26.3306	35.8135	10.4455	53.0329	--	--
552	24.3826	63.0703	12.543	81.6675	26.1273	35.7538	10.4639	53.1216	--	--
552.1	24.2813	--	12.4807	--	26.3143	34.9802	10.4973	53.3655	--	--
552.2	24.1871	62.8258	12.3344	81.624	26.5278	34.7873	10.5871	53.337	--	--
552.3	24.5756	--	12.2892	--	26.4253	35.3515	10.6421	53.0672	--	--
552.4	24.8251	63.3948	12.3064	81.6439	26.3687	35.6161	10.444	53.0982	--	--
552.5	24.5744	--	12.3387	--	26.3414	35.4745	10.4165	52.9739	--	--
552.6	24.5217	63.2431	12.3273	81.3563	26.3609	35.6666	10.4432	53.0928	--	--
552.7	24.5508	--	12.3715	--	26.4259	35.4214	10.3476	53.1357	--	--
552.8	24.4261	63.2499	12.3108	81.0921	26.1694	35.3881	10.4508	53.1578	--	--
552.9	24.3991	--	12.2223	--	26.0365	35.5955	10.4279	52.9548	--	--
553	24.44	62.4226	12.3137	81.7588	26.441	35.3906	10.3648	52.9655	--	--
553.1	24.4129	--	12.4471	--	26.6963	35.1501	10.3391	53.4754	--	--
553.2	24.7144	63.2211	12.5503	80.5533	26.3364	34.7146	10.3618	53.7886	--	--
553.3	24.6723	--	12.4199	--	25.8587	34.5522	10.4705	53.5061	--	--
553.4	24.2552	63.2032	12.3046	81.3742	25.6485	34.793	10.5694	52.8351	--	--
553.5	23.9799	--	12.3861	--	26.1249	35.1072	10.6298	52.8333	--	--
553.6	24.1225	62.8582	12.4312	81.7718	26.514	35.4128	10.486	52.9298	--	--
553.7	24.2708	--	12.4863	--	26.4767	35.3023	10.4103	52.6506	--	--
553.8	24.3336	63.2064	12.3239	81.5021	26.4125	35.0476	10.5259	52.9712	--	--
553.9	24.6178	--	12.2054	--	26.5045	35.2567	10.5776	53.1533	--	--
554	24.4277	63.8611	12.2111	81.5523	26.6627	35.3735	10.5509	52.9109	--	--
554.1	24.4052	--	12.1094	--	26.8224	35.1385	10.4804	53.4049	--	--
554.2	24.6262	63.1859	12.22	80.9516	26.8556	35.1303	10.3451	53.4876	--	--
554.3	24.3494	--	12.3829	--	26.5732	35.254	10.3422	52.7932	--	--
554.4	24.1313	62.1524	12.2801	81.6768	26.5525	34.5551	10.4645	53.5657	--	--
554.5	24.3675	--	12.2024	--	26.5673	34.3911	10.3825	53.9867	--	--
554.6	24.4747	63.0831	12.2329	81.9222	26.3016	34.9457	10.3354	53.3079	--	--
554.7	24.2643	--	12.3057	--	26.2249	34.9685	10.4461	53.1241	--	--
554.8	24.0588	63.0381	12.2857	81.5632	26.1782	35.1513	10.4956	53.3788	--	--
554.9	24.1748	--	12.1603	--	26.1058	35.4783	10.4833	53.6271	--	--
555	24.3562	63.2747	12.2654	80.0241	26.2633	35.3591	10.393	53.5254	--	--
555.1	24.2682	--	12.3004	--	26.3073	35.2346	10.3262	53.2842	--	--
555.2	24.0758	62.879	12.2182	81.8266	26.3697	35.3746	10.3536	53.1656	--	--
555.3	24.0514	--	12.1311	--	26.4298	35.2274	10.5297	52.7646	--	--
555.4	24.3945	62.2434	12.0741	80.9287	26.3599	35.4038	10.5751	52.6081	--	--
555.5	24.6783	--	12.0908	--	26.2273	35.2922	10.5475	52.9326	--	--
555.6	24.2619	62.9338	12.2265	82.6488	26.216	34.7269	10.6298	53.4207	--	--
555.7	23.9768	--	12.2924	--	26.5552	35.0085	10.6191	53.6755	--	--
555.8	24.3319	62.8087	12.1637	81.2838	26.5764	35.3525	10.555	53.3108	--	--
555.9	24.1488	--	12.1565	--	26.162	34.9017	10.4835	53.1931	--	--
556	23.7731	63.8167	12.2907	82.7238	26.0162	34.7605	10.5413	53.0391	--	--
556.1	23.8068	--	12.3254	--	26.0394	34.713	10.5805	52.7653	--	--
556.2	24.1541	63.6508	12.0277	81.7219	26.1945	34.8132	10.4168	53.057	--	--
556.3	24.6034	--	11.9804	--	26.2807	35.0392	10.3788	53.4814	--	--
556.4	24.3794	63.4324	12.3124	81.9589	26.3655	35.024	10.3883	52.8665	--	--
556.5	24.1452	--	12.3959	--	26.5955	35.0122	10.5037	52.4165	--	--
556.6	24.1832	62.2583	12.2263	81.686	26.5769	34.9799	10.5085	52.5669	--	--
556.7	24.1187	--	12.1926	--	26.4006	35.1628	10.2958	52.6621	--	--
556.8	24.2451	62.7612	12.3199	82.0028	26.5234	35.4749	10.2677	52.6948	--	--
556.9	24.157	--	12.2429	--	26.5431	35.3939	10.3489	53.3365	--	--
557	24.0185	63.5631	12.016	80.772	26.177	35.1205	10.4962	53.5523	--	--
557.1	23.9888	--	12.1602	--	26.2458	35.0069	10.5497	53.0579	--	--
557.2	24.0944	62.2703	12.2281	80.8381	26.574	34.9433	10.4497	52.7583	--	--
557.3	24.2488	--	12.1888	--	26.5358	34.9108	10.3871	52.9271	--	--
557.4	24.0806	62.2938	12.1293	82.3781	26.3623	34.9635	10.246	53.1699	--	--
557.5	24.1625	--	12.0555	--	26.2036	35.1981	10.11	52.9391	--	--
557.6	24.5937	62.7144	12.2003	81.683	26.1379	34.7437	10.2467	52.9401	--	--
557.7	24.5321	--	12.1519	--	26.175	34.4948	10.2978	52.9583	--	--
557.8	24.4323	62.9589	12.1051	81.8934	26.1445	35.0067	10.4177	53.2225	--	--
557.9	24.4116	--	12.1202	--	26.2195	35.1555	10.5239	53.252	--	--
558	24.1171	62.8487	12.1189	81.0365	26.3503	35.0651	10.4616	53.0809	--	--
558.1	24.1745	--	12.1741	--	26.0961	35.1805	10.4276	52.866	--	--
558.2	24.2423	61.9272	12.1684	82.3507	26.0955	35.2404	10.3365	52.9554	--	--
558.3	23.9856	--	12.2702	--	26.3365	35.2099	10.3832	52.5159	--	--
558.4	23.9653	62.4425	12.3508	81.4929	26.1864	34.8329	10.4036	52.2958	--	--
558.5	24.1612	--	12.2043	--	25.9252	34.3923	10.2416	52.739	--	--
558.6	24.1503	62.6082	12.0678	80.9869	26.0121	34.4845	10.2621	52.4589	--	--
558.7	23.9263	--	12.1428	--	26.099	34.9304	10.3708	52.2792	--	--
558.8	23.7753	62.1724	12.1795	81.8577	25.8765	35.0038	10.4086	52.7315	--	--
558.9	23.9466	--	12.0984	--	26.1713	34.8098	10.4305	53.0055	--	--
559	24.0437	62.239	12.0719	82.6159	26.2926	34.5464	10.4365	52.7321	--	--
559.1	23.9874	--	11.9914	--	26.1258	34.9285	10.4718	52.4089	--	--
559.2	23.9452	62.5629	11.9943	81.7157	26.1465	35.4212	10.5589	52.4108	--	--
559.3	24.2653	--	12.0977	--	26.0135	34.529	10.5691	53.138	--	--
559.4	24.2819	62.4117	12.2325	80.6435	25.9886	33.8489	10.5081	53.4764	--	--
559.5	24.1608	--	12.245	--	25.8876	34.731	10.4257	53.2142	--	--
559.6	24.3517	63.1174	12.3569	81.5285	25.9986	35.4471	10.3544	53.1162	--	--
559.7	24.3136	--	12.2773	--	26.0333	34.9443	10.4332	53.0971	--	--
559.8	24.3541	62.1396	12.0244	82.364	25.8712	34.8704	10.4695	52.8819	--	--
559.9	24.258	--	12.1767	--	26.1011	35.4066	10.4604	52.8615	--	--
560	24.0356	62.2622	12.2181	81.7498	26.3104	35.1462	10.4712	52.7287	--	--
560.1	23.8721	--	12.0914	--	26.3505	34.6151	10.3912	52.7282	--	--
560.2	23.9584	62.2149	12.1409	81.4697	25.9639	34.901	10.1988	52.7992	--	--
560.3	24.0195	--	12.1774	--	25.7866	34.9564	10.0986	52.1807	--	--
560.4	23.9876	63.4492	12.2022	80.8487	26.0077	34.8541	10.2202	52.2319	--	--
560.5	24.1216	--	12.2519	--	25.8612	35.0511	10.3295	52.9027	--	--
560.6	24.0904	62.9383	12.1184	80.721	26.0147	34.9248	10.2856	52.4131	--	--
560.7	24.0133	--	12.0397	--	26.1939	34.9355	10.317	52.2066	--	--
560.8	23.9837	63.0684	12.1471	80.6428	25.9585	34.606	10.3557	52.7266	--	--
560.9	24.0806	--	12.0664	--	26.0533	34.0944	10.1681	52.8946	--	--
561	24.255	62.8775	11.9218	80.6197	26.2659	34.34	10.1958	53.0541	--	--
561.1	24.0571	--	12.1202	--	26.4658	34.8774	10.3505	52.9984	--	--
561.2	23.9165	62.6499	12.1565	81.9816	26.5552	34.891	10.1716	52.6433	--	--
561.3	23.8863	--	12.0382	--	26.2856	34.7401	10.0731	52.5454	--	--
561.4	23.779	62.758	12.1567	81.7437	26.3579	34.9674	10.3064	52.9541	--	--
561.5	24.0648	--	12.0867	--	26.2688	34.9907	10.5393	53.0199	--	--
561.6	23.9632	62.467	12.0514	81.7338	26.0965	34.6046	10.3921	52.9079	--	--
561.7	24.0903	--	12.1898	--	26.3037	34.4369	10.2004	52.6836	--	--
561.8	24.1957	61.4729	12.1743	81.2789	26.0643	34.5802	10.2317	52.2968	--	--
561.9	23.7981	--	12.1752	--	25.8216	34.9105	10.3681	52.4614	--	--
562	23.595	62.4946	12.2258	80.9019	25.7613	35.0282	10.4387	52.8385	--	--
562.1	23.5918	--	11.9944	--	25.9471	35.0699	10.4505	52.6086	--	--
562.2	23.8429	62.1921	11.9919	81.152	26.0758	35.3166	10.4417	52.5982	--	--
562.3	23.7352	--	12.0457	--	25.984	35.0586	10.3476	52.7156	--	--
562.4	23.5673	62.1	12.077	82.5741	25.9293	34.4411	10.271	52.4754	--	--
562.5	23.4147	--	12.2311	--	25.5507	34.1995	10.2355	52.8582	--	--
562.6	23.3436	62.0851	11.9829	80.6172	25.3419	34.4752	10.3029	52.9694	--	--
562.7	23.7922	--	11.8674	--	25.549	34.5957	10.2962	52.6964	--	--
562.8	24.1669	61.6535	11.8929	81.4091	25.6568	34.3593	10.1931	52.9162	--	--
562.9	24.2631	--	11.9449	--	25.8142	34.3232	10.1824	52.7141	--	--
563	24.1565	61.5798	11.8491	81.1343	25.8411	34.5993	10.0854	52.2965	--	--
563.1	23.8471	--	11.7582	--	25.7809	34.4129	10.029	52.4368	--	--
563.2	23.7496	61.3885	12.0458	81.0289	25.9551	34.2828	10.1392	52.7446	--	--
563.3	23.9228	--	12.0443	--	25.8547	34.6586	10.2591	52.5534	--	--
563.4	24.0722	62.4483	11.9863	80.7287	26.0393	34.3705	10.2026	52.1354	--	--
563.5	23.8437	--	12.0713	--	26.1884	34.3715	10.1308	52.0211	--	--
563.6	23.9743	62.6218	12.1353	81.091	26.0437	34.661	10.2013	52.3354	--	--
563.7	23.9417	--	12.1148	--	25.9645	34.599	10.2211	52.6232	--	--
563.8	23.5785	62.3535	12.0548	81.3626	25.8952	34.2448	10.2765	53.0363	--	--
563.9	23.5807	--	12.0306	--	25.7708	34.2892	10.2983	53.0593	--	--
564	23.463	63.0162	12.2009	81.0298	25.8881	34.5059	10.2327	52.3176	--	--
564.1	23.662	--	12.0979	--	25.9315	34.1762	10.0398	52.5556	--	--
564.2	23.7428	62.7355	11.8767	80.9007	25.7016	34.419	10.0811	52.829	--	--
564.3	23.7882	--	12.0274	--	25.6758	34.2624	10.2737	52.3419	--	--
564.4	23.9419	62.2418	12.1187	80.6114	25.8482	34.3073	10.2984	52.2348	--	--
564.5	23.7026	--	12.1618	--	26.0543	34.5115	10.1746	52.5681	--	--
564.6	23.781	61.7575	12.0597	80.5832	25.8984	33.8606	10.1233	52.6735	--	--
564.7	23.6911	--	11.9637	--	25.7712	33.7662	10.1498	52.3992	--	--
564.8	23.5983	62.0991	12.1595	81.295	25.7268	34.4366	10.0944	52.4919	--	--
564.9	23.83	--	12.2414	--	25.8931	34.6976	10.1598	52.6244	--	--
565	23.6734	61.5171	12.028	81.4843	26.1697	34.5729	10.0327	52.3167	--	--
565.1	23.6682	--	12.1006	--	26.0103	34.2777	9.90808	52.3118	--	--
565.2	23.9108	62.102	12.0487	81.4514	25.9782	34.034	9.94724	52.1444	--	--
565.3	24.0318	--	12.0416	--	25.8611	34.182	10.0466	51.675	--	--
565.4	23.9775	62.7061	12.0149	81.6228	25.862	34.1945	10.1224	51.8655	--	--
565.5	23.845	--	11.8757	--	26.0597	34.3239	10.1595	52.4536	--	--
565.6	23.743	62.2462	12.0997	81.3431	25.6617	34.3759	10.1685	52.6157	--	--
565.7	23.6371	--	12.1683	--	25.6869	34.1533	10.1107	52.4716	--	--
565.8	23.6805	62.1155	12.0203	82.2699	25.9795	34.0676	10.0542	52.0335	--	--
565.9	23.5601	--	11.8154	--	26.0023	33.9273	10.1767	52.2924	--	--
566	23.5828	62.6105	11.8735	80.7449	26.0577	33.848	10.2695	52.8371	--	--
566.1	23.6889	--	12.1763	--	25.8976	33.8336	10.208	52.8803	--	--
566.2	23.6667	62.5516	12.0663	81.3772	25.8499	33.8629	10.1519	52.7465	--	--
566.3	23.627	--	11.9418	--	25.9109	34.1267	10.1026	52.3365	--	--
566.4	23.6072	62.077	11.8891	80.3349	25.953	34.7221	10.1992	52.528	--	--
566.5	23.846	--	11.7392	--	25.9915	34.7585	10.1245	52.8289	--	--
566.6	23.7909	63.2355	11.7531	81.3315	25.8911	34.0783	10.1499	52.5042	--	--
566.7	23.4633	--	11.9492	--	25.7811	33.9225	10.2084	52.3321	--	--
566.8	23.4447	62.1221	12.1766	81.3527	25.7375	34.403	10.0683	52.6029	--	--
566.9	23.7132	--	12.0656	--	25.9404	34.9376	10.1599	52.6072	--	--
567	23.8414	61.5189	12.0275	81.1292	26.0251	34.6475	10.2061	52.1832	--	--
567.1	23.7571	--	12.0576	--	26.0126	34.0126	10.1282	52.0533	--	--
567.2	23.8375	61.6223	11.9266	81.2225	26.2431	34.0335	10.0677	52.6272	--	--
567.3	23.8362	--	11.8811	--	26.1066	34.2263	10.061	52.8952	--	--
567.4	23.8464	61.6752	11.9066	80.9988	25.9147	34.4132	10.1634	52.1913	--	--
567.5	23.9796	--	12.0155	--	25.7113	34.1069	10.2298	51.9003	--	--
567.6	23.8438	62.4929	11.9064	81.6491	25.7125	33.7607	10.1939	52.2369	--	--
567.7	23.604	--	11.7446	--	25.9723	33.8744	10.1234	52.2234	--	--
567.8	23.4456	62.2454	11.8239	79.8306	25.68	33.974	10.054	52.2624	--	--
567.9	23.3814	--	11.8354	--	25.7204	33.8685	9.95439	52.3923	--	--
568	23.3566	61.3532	11.7908	80.4969	25.9367	33.5688	10.0092	52.3047	--	--
568.1	23.3509	--	11.8552	--	25.6899	33.567	10.1506	52.6911	--	--
568.2	23.531	61.5728	11.9864	81.191	25.5958	33.4069	10.1913	52.8428	--	--
568.3	23.8329	--	11.7764	--	25.5458	33.6455	10.0334	52.3438	--	--
568.4	23.771	62.9193	11.765	81.8401	25.4657	33.9461	10.0476	52.1514	--	--
568.5	23.3729	--	11.9974	--	25.592	33.8477	10.1171	52.0462	--	--
568.6	23.4179	62.6564	11.9315	80.8665	25.6155	33.8893	10.0733	52.1646	--	--
568.7	23.4388	--	11.8017	--	25.504	33.9969	10.0531	52.4701	--	--
568.8	23.1421	62.9849	11.7171	81.6216	25.4308	33.8875	9.98898	52.5677	--	--
568.9	23.1624	--	11.8626	--	25.4216	33.8597	10.0338	52.5153	--	--
569	23.4194	61.784	12.042	81.7226	25.4787	34.0337	10.1026	52.4866	--	--
569.1	23.4447	--	11.9753	--	25.3686	34.1848	10.0534	52.1125	--	--
569.2	23.3864	60.9726	11.8929	81.4277	25.3309	34.4628	10.0338	52.305	--	--
569.3	23.6436	--	11.9689	--	25.439	34.4547	9.98398	52.227	--	--
569.4	23.39	62.0031	11.9567	81.3609	25.659	33.8741	10.0368	52.0012	--	--
569.5	23.1984	--	11.969	--	25.9328	33.604	10.2068	51.9324	--	--
569.6	23.3168	61.9513	12.0352	80.9707	26.2227	33.9247	10.2419	51.6337	--	--
569.7	23.5536	--	12.0377	--	26.0606	33.868	10.1901	52.1774	--	--
569.8	23.6255	61.3092	12.0243	81.1542	25.5689	33.8982	10.1446	52.5903	--	--
569.9	23.4307	--	11.9203	--	25.6094	33.9036	10.1127	52.448	--	--
570	23.6002	62.6441	11.9104	80.4946	25.6732	33.5802	10.0749	52.0551	--	--
570.1	23.5614	--	12.0015	--	25.6154	34.0018	10.0192	52.0213	--	--
570.2	23.4513	61.9976	11.8456	79.7623	25.6717	34.2569	10.0196	52.2178	--	--
570.3	23.6135	--	11.921	--	25.5707	34.1143	10.152	52.1901	--	--
570.4	23.4989	61.9156	12.0091	80.3055	25.4694	34.0858	10.219	52.1227	--	--
570.5	23.0308	--	11.867	--	25.9083	34.0437	10.1902	51.9982	--	--
570.6	23.1951	61.9222	11.9331	81.0002	26.1166	34.0166	10.0723	52.2484	--	--
570.7	23.5131	--	11.8626	--	25.4426	33.6895	10.1011	52.3929	--	--
570.8	23.5655	61.3494	11.8416	80.6632	24.9628	33.786	10.0302	52.0524	--	--
570.9	23.6232	--	11.8727	--	25.3608	34.1647	9.95897	52.0673	--	--
571	23.7117	62.0904	11.8399	81.3084	25.4235	34.0325	9.91977	52.7003	--	--
571.1	23.863	--	11.9034	--	25.431	33.848	9.96387	52.499	--	--
571.2	23.6722	61.5163	11.9521	82.1129	25.8302	33.4941	10.1301	51.8517	--	--
571.3	23.335	--	11.8869	--	25.7795	33.4641	10.0336	52.2909	--	--
571.4	23.4139	61.9564	11.83	80.686	25.6801	33.6956	10.0472	52.5966	--	--
571.5	23.6629	--	11.9471	--	25.7155	33.7123	10.0062	52.302	--	--
571.6	23.7294	62.556	12.0546	80.9479	25.5666	33.9629	10.0006	52.0594	--	--
571.7	23.6061	--	11.7464	--	25.438	34.0843	10.0714	52.0151	--	--
571.8	23.4899	61.8019	11.4772	81.4833	25.6296	33.9887	9.96707	51.7232	--	--
571.9	23.7492	--	11.6113	--	25.8612	33.8379	10.0336	51.7361	--	--
572	23.9042	61.8331	11.7039	80.3928	25.727	33.6566	10.2048	52.3581	--	--
572.1	23.4576	--	11.8621	--	25.6079	33.6653	10.2203	52.4053	--	--
572.2	23.6339	61.5874	11.8754	81.2039	25.6486	34.1002	10.0305	52.1293	--	--
572.3	24.055	--	11.7347	--	25.7037	34.577	9.91472	51.8094	--	--
572.4	23.7316	61.9307	11.7698	81.3549	25.5925	34.799	9.90927	51.6104	--	--
572.5	23.404	--	11.7206	--	25.4954	34.6042	10.0003	52.2999	--	--
572.6	23.412	62.0728	11.7318	82.281	25.5453	33.8529	10.1419	52.7219	--	--
572.7	23.4041	--	11.9066	--	25.4272	33.4988	10.0057	52.4867	--	--
572.8	23.5515	62.0448	11.8366	81.6458	25.456	33.8025	9.93958	52.3495	--	--
572.9	23.767	--	11.6957	--	25.5721	33.8033	9.98675	52.082	--	--
573	23.5816	62.049	11.6297	80.5038	25.4219	33.6076	9.97667	51.9583	--	--
573.1	23.3957	--	11.634	--	25.3266	33.3638	10.0485	52.0022	--	--
573.2	23.3457	62.1615	11.7557	80.9094	25.2883	33.1719	9.92799	52.2087	--	--
573.3	23.2385	--	11.8817	--	25.1512	33.7458	10.0065	52.1369	--	--
573.4	23.4506	60.9242	11.8951	81.6833	25.3098	34.1188	10.1866	51.7944	--	--
573.5	23.6766	--	11.7691	--	25.5589	33.6934	9.97125	51.9295	--	--
573.6	23.5211	61.8271	11.6487	81.6824	25.5567	33.8332	9.87992	51.8449	--	--
573.7	23.4316	--	11.7049	--	25.59	33.974	9.89606	51.6884	--	--
573.8	23.1813	62.2338	11.7594	81.2178	25.5562	33.7268	10.0934	52.0993	--	--
573.9	23.2745	--	11.8469	--	25.51	33.6607	10.1334	52.1867	--	--
574	23.4386	61.3601	11.9057	80.9149	25.3333	33.5773	10.0101	52.29	--	--
574.1	23.2991	--	11.8991	--	25.3373	33.6024	10.001	52.5668	--	--
574.2	23.1468	61.7179	11.9139	80.6872	25.5488	33.426	9.9226	52.4018	--	--
574.3	23.1516	--	11.7643	--	25.3577	33.5765	9.95774	52.1371	--	--
574.4	23.2083	61.6483	11.7757	81.4795	25.4498	33.8654	10.015	52.125	--	--
574.5	23.2063	--	11.7137	--	25.5637	33.8132	10.0057	52.4016	--	--
574.6	23.3691	61.1288	11.6083	82.291	25.5985	33.6203	9.93685	52.375	--	--
574.7	23.357	--	11.7957	--	25.5705	33.5849	9.93503	51.8279	--	--
574.8	23.3737	60.9337	11.9847	80.064	25.6836	33.6978	9.97085	51.801	--	--
574.9	23.4793	--	11.8804	--	25.7075	33.2516	9.9613	52.355	--	--
575	23.3598	61.8382	11.7766	80.7294	25.2687	33.1672	9.89338	52.444	--	--
575.1	23.4601	--	11.9609	--	25.2845	33.3921	9.94053	51.943	--	--
575.2	23.4931	61.6709	11.9684	79.9449	25.4038	33.5637	9.9799	51.8479	--	--
575.3	23.4667	--	11.8497	--	25.4962	33.6838	9.94824	52.5645	--	--
575.4	23.4158	61.8034	11.7988	81.7349	25.8214	33.5754	10.036	52.3653	--	--
575.5	23.1988	--	11.8809	--	25.6246	33.4483	10.0193	51.4554	--	--
575.6	23.0422	62.1135	11.8934	81.4187	25.438	33.5265	9.97318	51.7263	--	--
575.7	22.7828	--	11.824	--	25.5272	33.7125	10.0663	51.8146	--	--
575.8	22.5508	61.0878	11.887	80.7834	25.3868	33.7828	10.0223	51.4099	--	--
575.9	22.9998	--	11.7281	--	25.4325	33.7768	9.9306	51.5543	--	--
576	23.417	61.6694	11.7553	81.1023	25.7793	33.8809	9.99739	51.6792	--	--
576.1	23.0193	--	11.8445	--	25.7806	33.6975	9.94843	52.0383	--	--
576.2	22.9025	61.7855	11.7465	80.5891	25.4894	33.14	9.97094	52.3957	--	--
576.3	22.9938	--	11.7033	--	25.3363	33.2314	9.95014	52.2636	--	--
576.4	23.0644	61.7133	11.5619	80.7412	25.3703	33.4183	9.84172	51.9832	--	--
576.5	23.0972	--	11.6107	--	25.4717	33.2905	9.88352	52.0697	--	--
576.6	23.1043	60.6051	11.5917	80.6612	25.3141	33.3204	9.90053	52.1953	--	--
576.7	23.3699	--	11.5853	--	25.5421	33.5819	9.79633	52.281	--	--
576.8	23.3564	62.5034	11.7191	80.7862	25.7672	33.3088	9.99098	52.123	--	--
576.9	23.1491	--	11.7027	--	25.528	33.2448	10.1207	51.4703	--	--
577	23.236	61.4809	11.7273	80.8307	25.2715	33.2134	9.94664	51.4505	--	--
577.1	23.1708	--	11.6974	--	25.14	32.8888	10.0611	51.8625	--	--
577.2	23.0551	61.1522	11.6836	81.7776	25.1889	32.9667	10.0344	51.8852	--	--
577.3	23.219	--	11.6534	--	25.404	33.1101	9.92052	51.3879	--	--
577.4	23.157	61.0184	11.6234	80.3325	25.4355	33.2719	9.91968	51.4866	--	--
577.5	23.2435	--	11.6407	--	25.3505	33.2458	9.88799	51.8274	--	--
577.6	23.1408	62.0932	11.675	80.8698	25.3488	33.4012	9.87532	51.6026	--	--
577.7	22.8865	--	11.7105	--	25.6809	33.3841	10.032	51.7235	--	--
577.8	22.9626	61.029	11.6844	80.9997	25.7137	33.5918	10.0587	51.9744	--	--
577.9	23.0067	--	11.7984	--	25.1547	33.8672	10.0355	51.5326	--	--
578	23.0007	61.513	11.7914	81.3916	25.0593	33.4037	9.98604	51.1399	--	--
578.1	23.123	--	11.6752	--	25.3475	33.0213	9.88989	51.5266	--	--
578.2	23.0778	61.0194	11.7035	80.9127	25.4548	33.0381	9.89721	51.7456	--	--
578.3	23.2265	--	11.7205	--	25.3983	33.4306	9.77121	51.6631	--	--
578.4	23.1408	61.157	11.6519	80.8015	25.2373	33.8395	9.80592	51.442	--	--
578.5	22.8412	--	11.6568	--	25.1825	33.8672	9.95173	51.5314	--	--
578.6	22.9769	60.9534	11.6589	80.5304	25.6184	33.2745	9.94986	51.5194	--	--
578.7	23.0337	--	11.683	--	25.2519	33.1331	9.94858	51.1588	--	--
578.8	22.9118	59.8934	11.7702	81.9354	24.8825	33.3074	9.89972	51.5102	--	--
578.9	22.6327	--	11.8631	--	25.2195	32.8863	9.77988	51.9484	--	--
579	22.9206	62.3677	11.8059	80.9738	25.2819	33.1916	9.75494	51.6262	--	--
579.1	23.2625	--	11.6355	--	25.1501	33.5029	9.80014	51.4482	--	--
579.2	23.1756	61.0166	11.6116	81.5648	25.2292	33.5328	9.86938	51.7502	--	--
579.3	23.181	--	11.6002	--	25.1305	33.4837	9.84549	51.969	--	--
579.4	23.2144	61.6455	11.6057	81.2071	25.1856	33.3032	9.78986	51.6772	--	--
579.5	23.1241	--	11.6654	--	25.3477	33.0485	9.84357	51.5163	--	--
579.6	23.0546	61.3071	11.6875	80.2355	25.327	32.4408	9.73733	51.7127	--	--
579.7	23.061	--	11.7333	--	25.2428	32.6399	9.59352	51.9925	--	--
579.8	22.9877	61.5603	11.7837	80.1471	25.3025	33.2949	9.78375	52.0901	--	--
579.9	22.7346	--	11.7804	--	25.5852	33.2329	9.89824	51.7736	--	--
580	22.626	61.7107	11.7764	80.0035	25.3974	33.046	9.98797	51.2979	--	--
580.1	22.6272	--	11.6829	--	25.0646	32.9765	10.0372	51.276	--	--
580.2	22.9479	61.85	11.5713	80.7708	25.0023	33.1728	9.94873	51.7297	--	--
580.3	22.8959	--	11.6099	--	25.2754	33.198	9.97135	51.5969	--	--
580.4	22.72	61.4829	11.5905	80.7905	25.3295	33.243	9.9669	51.7829	--	--
580.5	23.2061	--	11.6853	--	25.1936	33.4142	9.88407	51.6079	--	--
580.6	23.1703	60.8493	11.8987	80.9409	25.1557	33.3636	9.82514	51.088	--	--
580.7	22.8468	--	11.6792	--	24.9561	33.4214	9.95934	51.1991	--	--
580.8	22.7499	60.8182	11.452	79.7389	24.8616	33.3006	9.937	51.3688	--	--
580.9	22.6094	--	11.5817	--	25.1221	32.8772	9.83187	51.472	--	--
581	22.6136	60.9625	11.5926	81.2364	25.0119	32.8067	9.86277	51.4781	--	--
581.1	23.0135	--	11.5555	--	24.9147	33.2124	9.809	51.776	--	--
581.2	23.0512	60.6028	11.5043	80.7862	25.1222	33.067	9.78567	51.6345	--	--
581.3	22.9755	--	11.4399	--	25.2351	32.9981	9.92046	51.8163	--	--
581.4	23.2604	61.308	11.6052	80.768	25.4409	32.9815	10.0082	52.4361	--	--
581.5	23.1356	--	11.7848	--	25.3677	32.7679	9.90255	51.9133	--	--
581.6	22.941	61.7501	11.8428	80.559	25.038	32.8383	9.80757	51.1297	--	--
581.7	22.6097	--	11.6714	--	24.844	32.7456	9.85601	51.2423	--	--
581.8	22.4538	61.4756	11.5263	80.2442	24.8949	33.0967	9.88237	51.2406	--	--
581.9	22.5914	--	11.6967	--	24.9032	33.5398	9.90738	51.0731	--	--
582	22.8248	61.0432	11.798	80.0434	24.8317	33.7049	9.93187	51.4241	--	--
582.1	23.0161	--	11.734	--	24.8234	33.2735	9.69136	51.4264	--	--
582.2	22.8643	61.2654	11.6153	80.2592	25.0678	32.6133	9.66415	51.5746	--	--
582.3	22.6157	--	11.5456	--	25.2468	32.8922	9.78304	51.7456	--	--
582.4	22.4912	61.3064	11.5675	80.2523	25.4337	33.3188	9.8191	51.5633	--	--
582.5	22.7218	--	11.5371	--	25.508	33.0896	9.86335	51.4554	--	--
582.6	22.6092	60.6391	11.696	80.4175	25.1901	32.6991	9.89736	51.6296	--	--
582.7	22.7057	--	11.6527	--	25.0964	32.6791	9.82593	51.7365	--	--
582.8	23.1135	62.0898	11.4283	81.9636	24.9454	32.6145	9.79576	51.2836	--	--
582.9	22.8352	--	11.5531	--	24.8096	32.7262	9.79882	51.2189	--	--
583	22.5182	59.9279	11.6921	82.0317	24.9487	33.2046	9.74316	51.5085	--	--
583.1	22.5575	--	11.5782	--	25.3168	33.4772	9.80823	51.3984	--	--
583.2	22.8142	60.9284	11.488	81.2344	25.2836	33.2305	9.79624	51.3263	--	--
583.3	22.9062	--	11.5622	--	24.9903	32.8969	9.80328	50.9238	--	--
583.4	22.6262	61.6476	11.642	81.194	24.9589	32.8771	9.77783	50.6635	--	--
583.5	22.6489	--	11.7499	--	24.7071	32.9349	9.64923	51.1457	--	--
583.6	22.6858	60.8702	11.6231	82.15	24.7512	32.9483	9.63562	51.3474	--	--
583.7	22.4814	--	11.4906	--	25.1774	32.8258	9.61068	51.4598	--	--
583.8	22.3992	60.4807	11.4966	80.2079	25.2758	32.6513	9.78425	51.5493	--	--
583.9	22.6016	--	11.5421	--	25.0932	32.7549	10.0599	51.5065	--	--
584	22.8281	60.8831	11.5683	80.3417	24.8998	32.5823	9.85557	51.7188	--	--
584.1	22.6401	--	11.5365	--	25.0542	32.775	9.62198	51.6772	--	--
584.2	22.5606	60.6807	11.6285	80.6587	25.1551	32.987	9.71316	51.1723	--	--
584.3	22.7149	--	11.7165	--	25.2826	32.9132	9.74023	51.0693	--	--
584.4	22.7976	60.5368	11.6006	79.9406	25.3259	33.1141	9.64274	51.0098	--	--
584.5	22.7066	--	11.4194	--	24.8161	32.9373	9.67701	50.8383	--	--
584.6	22.4811	61.6258	11.5636	80.8391	24.6862	32.6669	9.86926	51.5599	--	--
584.7	22.3916	--	11.5063	--	25.0756	32.4472	9.95349	51.9101	--	--
584.8	22.3318	62.4665	11.3942	79.9245	25.3398	32.2778	9.75646	51.7413	--	--
584.9	22.3506	--	11.5089	--	25.1595	32.3623	9.71197	51.6207	--	--
585	22.6152	59.9647	11.65	80.3019	24.9099	32.6071	9.86339	51.0896	--	--
585.1	22.5469	--	11.6784	--	24.9237	32.6713	9.90409	51.0163	--	--
585.2	22.3941	61.0072	11.5242	80.4738	25.013	32.7409	9.97674	51.2576	--	--
585.3	22.506	--	11.4619	--	24.9831	32.7703	9.83139	50.9079	--	--
585.4	22.713	60.2851	11.4696	80.731	25.0859	32.814	9.50515	50.904	--	--
585.5	22.7172	--	11.5179	--	25.1852	33.0436	9.47689	51.6656	--	--
585.6	22.6404	60.103	11.5271	80.6926	25.0392	33.0239	9.59248	51.5139	--	--
585.7	22.6607	--	11.6213	--	25.0809	32.4973	9.54396	51.2234	--	--
585.8	22.8557	60.4174	11.5291	80.6453	25.1959	32.2993	9.63405	51.1119	--	--
585.9	23.0926	--	11.4435	--	25.0719	32.5313	9.63338	51.18	--	--
586	22.9598	60.7416	11.5493	81.1711	25.2437	32.6063	9.71517	51.4819	--	--
586.1	22.6125	--	11.3542	--	25.1254	32.6992	9.74648	51.5036	--	--
586.2	22.5502	60.909	11.2743	80.3234	24.6822	32.7188	9.63345	51.4798	--	--
586.3	22.5472	--	11.3768	--	24.8361	32.8483	9.72162	51.3846	--	--
586.4	22.542	61.0821	11.404	80.9945	25.1005	32.7109	9.59924	51.3972	--	--
586.5	22.858	--	11.386	--	24.9276	32.4424	9.60036	51.461	--	--
586.6	22.7383	60.3368	11.4027	80.5762	24.5149	32.4788	9.73115	51.501	--	--
586.7	22.2885	--	11.4457	--	24.5212	32.203	9.71292	51.6119	--	--
586.8	22.2114	60.4525	11.4488	79.239	24.6506	32.091	9.79042	51.5508	--	--
586.9	22.6237	--	11.5414	--	24.5217	32.6857	9.67554	51.1282	--	--
587	22.9534	61.109	11.507	81.8888	24.6985	32.9847	9.63405	51.1317	--	--
587.1	22.9351	--	11.3893	--	24.9912	32.7098	9.68815	51.2973	--	--
587.2	22.6836	60.1563	11.3943	80.5002	24.8535	32.7719	9.70208	51.2825	--	--
587.3	22.4005	--	11.4036	--	24.5239	32.7366	9.81157	51.2157	--	--
587.4	22.3526	60.4249	11.3185	81.3981	24.5188	32.3424	9.66331	51.2284	--	--
587.5	22.5136	--	11.4068	--	24.5943	32.8366	9.54795	51.2711	--	--
587.6	22.4709	61.3135	11.6578	80.9851	24.6079	33.214	9.55864	51.5805	--	--
587.7	22.6047	--	11.5992	--	24.8356	32.6389	9.66906	51.3053	--	--
587.8	22.8376	61.2635	11.4622	80.4454	25.0321	32.5147	9.74823	50.8709	--	--
587.9	22.661	--	11.514	--	24.7538	32.5029	9.88955	50.6554	--	--
588	22.3881	61.1481	11.493	80.9999	24.5033	32.5397	9.89593	50.7106	--	--
588.1	22.4621	--	11.4365	--	24.6267	32.6731	9.75005	51.2546	--	--
588.2	22.7462	60.642	11.4928	80.1749	24.5836	32.6005	9.62944	51.2526	--	--
588.3	22.6329	--	11.4776	--	24.8718	32.5132	9.53146	51.2276	--	--
588.4	22.7337	60.9534	11.3956	80.2125	25.1926	32.2218	9.65468	51.4385	--	--
588.5	22.8093	--	11.3834	--	25.1725	32.2264	9.81766	51.3978	--	--
588.6	22.6079	60.7861	11.3479	80.8688	24.9108	32.8802	9.74222	51.1214	--	--
588.7	22.53	--	11.3241	--	24.6223	33.0839	9.57185	51.0328	--	--
588.8	22.6677	60.4872	11.3536	80.1783	24.7079	32.7931	9.53642	51.1576	--	--
588.9	22.7972	--	11.5119	--	24.7912	32.4381	9.74951	51.3343	--	--
589	22.2534	61.5579	11.4318	79.8909	24.6386	32.0947	9.85755	51.2964	--	--
589.1	21.9056	--	11.2617	--	24.627	32.2657	9.67088	51.0198	--	--
589.2	22.2749	61.8496	11.2822	80.6284	24.6644	32.2426	9.5294	51.0027	--	--
589.3	22.8151	--	11.2941	--	24.8034	32.1064	9.6384	51.0493	--	--
589.4	22.8991	59.7522	11.3124	79.8208	24.8709	32.4776	9.76464	50.8032	--	--
589.5	22.6314	--	11.4351	--	24.6492	32.7732	9.58218	50.6032	--	--
589.6	22.5847	60.9868	11.4242	80.2323	24.5305	32.5225	9.60091	50.885	--	--
589.7	22.134	--	11.4596	--	24.5898	32.598	9.65907	51.5064	--	--
589.8	22.0435	60.6282	11.6579	80.1555	24.6151	32.8021	9.62906	51.6414	--	--
589.9	22.306	--	11.5034	--	24.5107	32.5332	9.55009	51.0924	--	--
590	22.2481	60.633	11.3642	79.476	24.5971	32.2447	9.54287	50.4111	--	--
590.1	22.3272	--	11.4846	--	24.6767	32.2087	9.68233	50.1356	--	--
590.2	22.3384	61.3262	11.4383	79.6286	24.4979	32.3927	9.63644	50.9713	--	--
590.3	22.5111	--	11.3302	--	24.3788	32.4554	9.54932	51.3081	--	--
590.4	22.4542	61.0383	11.3416	79.8349	24.568	32.5831	9.49216	50.8219	--	--
590.5	22.3492	--	11.2372	--	24.5481	32.4664	9.52681	50.7693	--	--
590.6	22.4703	61.3304	11.2446	79.7131	24.3548	32.4799	9.55312	50.4808	--	--
590.7	22.4148	--	11.3641	--	24.5221	32.5059	9.5466	50.6995	--	--
590.8	22.3882	60.6317	11.4824	79.8805	24.6171	32.1943	9.56003	50.978	--	--
590.9	22.5893	--	11.4227	--	24.459	32.1286	9.60368	50.8219	--	--
591	22.5487	60.4874	11.32	81.1297	24.6713	32.4265	9.60142	50.7435	--	--
591.1	22.1333	--	11.3263	--	24.7636	33.0485	9.537	50.9511	--	--
591.2	22.0153	61.0391	11.2018	78.8536	24.748	32.7554	9.46369	51.0173	--	--
591.3	22.432	--	11.2125	--	24.9918	32.4552	9.56701	50.8699	--	--
591.4	22.9463	60.9811	11.3002	79.9157	24.8235	32.5067	9.60051	50.6977	--	--
591.5	22.4923	--	11.35	--	24.6252	32.2537	9.57285	50.6662	--	--
591.6	22.1806	59.9896	11.4002	79.7893	24.5099	32.5544	9.69044	51.0801	--	--
591.7	22.2164	--	11.3838	--	24.4123	32.4134	9.59928	51.1057	--	--
591.8	22.3519	61.045	11.3588	80.3772	24.6049	32.1975	9.48354	51.0612	--	--
591.9	22.5105	--	11.2423	--	24.5616	32.0854	9.44894	51.3094	--	--
592	22.4478	60.8088	11.3077	80.9402	24.5587	31.7013	9.58049	51.6558	--	--
592.1	22.4392	--	11.2397	--	24.7522	32.0115	9.5929	51.4315	--	--
592.2	22.108	60.4395	11.3116	80.017	24.7564	32.1595	9.57261	50.6651	--	--
592.3	22.0982	--	11.6087	--	24.6542	32.093	9.75373	50.4498	--	--
592.4	22.3258	59.6031	11.4915	80.1965	24.5926	32.2855	9.80756	50.5701	--	--
592.5	22.2102	--	11.3547	--	24.6208	32.5402	9.64158	51.0752	--	--
592.6	22.0648	60.8839	11.2665	81.1074	24.4874	32.4593	9.5069	50.941	--	--
592.7	22.2664	--	11.3296	--	24.1972	32.043	9.63941	50.4626	--	--
592.8	22.4947	60.0176	11.4098	80.6121	24.366	32.3169	9.64941	50.4124	--	--
592.9	22.3907	--	11.2629	--	24.7296	32.7839	9.51032	50.6997	--	--
593	21.902	60.0963	11.3041	79.4657	24.6297	32.4586	9.52337	50.7671	--	--
593.1	21.6376	--	11.3497	--	24.5579	31.8216	9.5813	51.0801	--	--
593.2	22.0372	60.5186	11.3969	80.7167	24.4281	31.7339	9.49064	51.2454	--	--
593.3	22.236	--	11.3922	--	24.2967	31.7756	9.4416	50.9696	--	--
593.4	22.1081	60.4373	11.2673	80.7154	24.0316	31.4461	9.44	51.1405	--	--
593.5	22.3373	--	11.3621	--	24.0934	31.7826	9.3192	51.0863	--	--
593.6	22.2119	60.1031	11.3811	80.3184	24.6158	32.4788	9.34692	50.9535	--	--
593.7	22.1418	--	11.2814	--	24.6832	32.3283	9.53328	50.3425	--	--
593.8	22.3269	59.97	11.2801	79.1695	24.6423	31.9466	9.52217	50.2723	--	--
593.9	22.0457	--	11.361	--	24.5945	32.1561	9.51549	50.5928	--	--
594	21.8879	60.6192	11.344	79.2316	24.4969	32.3987	9.523	50.7261	--	--
594.1	21.9254	--	11.3141	--	24.4179	32.0712	9.48498	50.6316	--	--
594.2	22.1913	60.1581	11.33	82.1306	24.5105	32.1955	9.60555	50.3768	--	--
594.3	22.5828	--	11.3131	--	24.6718	32.2842	9.60602	50.4713	--	--
594.4	22.6301	59.8811	11.2139	80.7093	24.781	31.8701	9.47899	50.4882	--	--
594.5	22.3483	--	11.124	--	24.8557	32.0515	9.48521	50.6168	--	--
594.6	22.3675	60.7007	11.2897	80.5464	24.667	32.1616	9.56371	50.7357	--	--
594.7	22.3292	--	11.3787	--	24.4189	31.9993	9.57156	50.4862	--	--
594.8	21.9772	60.0448	11.1161	80.5776	24.615	32.0432	9.40336	50.49	--	--
594.9	22.0878	--	11.0448	--	24.7099	32.0694	9.32015	50.2415	--	--
595	22.4871	60.2455	11.1183	79.268	24.6501	32.2869	9.45187	50.2431	--	--
595.1	22.6171	--	11.1668	--	24.7338	32.2311	9.46176	50.7322	--	--
595.2	22.2371	59.5403	11.2818	79.5485	24.3329	31.6818	9.40985	50.8453	--	--
595.3	22.2676	--	11.3602	--	24.1203	31.5493	9.32002	50.5449	--	--
595.4	22.1034	59.2266	11.3976	80.5062	24.1219	31.9691	9.4572	50.1672	--	--
595.5	21.7536	--	11.3445	--	24.3515	32.1668	9.4959	50.395	--	--
595.6	21.7995	60.5423	11.2826	80.4951	24.5672	32.1162	9.27258	50.2518	--	--
595.7	21.5985	--	11.2434	--	24.4983	32.1339	9.20014	50.1283	--	--
595.8	21.9109	59.5168	11.1835	81.0039	24.4185	32.0936	9.33239	50.7813	--	--
595.9	22.139	--	11.1427	--	24.3943	32.1682	9.49095	51.214	--	--
596	21.8259	59.8295	11.1682	80.1077	24.5993	32.0879	9.35977	50.665	--	--
596.1	21.5838	--	11.347	--	24.4808	31.9194	9.34455	50.522	--	--
596.2	21.5223	60.2496	11.3098	79.8163	24.2621	31.9224	9.48104	50.5159	--	--
596.3	21.6453	--	11.2014	--	24.0106	31.702	9.50054	50.3867	--	--
596.4	21.8167	59.6239	11.2462	81.2425	23.7958	31.8947	9.47499	50.5498	--	--
596.5	22.0244	--	11.3112	--	23.892	32.2812	9.34787	50.1414	--	--
596.6	22.2293	59.7831	11.2713	81.1271	23.8222	31.9363	9.35959	50.6175	--	--
596.7	22.258	--	11.1401	--	24.2322	31.9343	9.3744	50.9962	--	--
596.8	22.266	60.8493	11.1831	80.8813	24.653	31.9563	9.35565	50.3663	--	--
596.9	22.0238	--	11.1876	--	24.4319	31.584	9.39837	49.8903	--	--
597	21.8907	61.2448	11.2219	78.7756	24.4652	31.5564	9.38817	50.1181	--	--
597.1	22.2026	--	11.1836	--	24.383	31.6843	9.31783	50.8174	--	--
597.2	22.1684	60.4374	11.0696	79.1953	24.2865	31.7787	9.29016	50.6483	--	--
597.3	21.9343	--	11.1413	--	24.3918	31.8801	9.43831	50.2364	--	--
597.4	21.9811	59.6437	11.2886	80.0153	24.5672	31.7972	9.54347	50.3835	--	--
597.5	21.8355	--	11.2541	--	24.4377	31.7351	9.54002	50.4708	--	--
597.6	21.7866	60.079	11.1373	80.6023	24.3315	31.7936	9.34896	50.7554	--	--
597.7	21.6056	--	11.2029	--	24.2827	31.3811	9.40556	50.5385	--	--
597.8	21.6704	60.1266	11.2588	80.1434	24.0482	31.1769	9.58416	50.0611	--	--
597.9	22.1194	--	11.0628	--	24.0591	31.2891	9.48883	50.5292	--	--
598	22.171	59.9062	11.1077	79.5054	24.2627	31.1158	9.52626	50.5007	--	--
598.1	21.9791	--	11.1196	--	24.4342	31.0937	9.70411	50.187	--	--
598.2	21.8277	60.4695	11.1647	80.9491	24.387	31.5473	9.638	50.1379	--	--
598.3	21.9762	--	11.191	--	24.1896	31.8054	9.35457	50.6155	--	--
598.4	21.9145	59.6134	11.0107	80.0863	24.016	31.8298	9.37532	50.8867	--	--
598.5	21.7889	--	11.0474	--	24.2203	31.9394	9.49938	50.2472	--	--
598.6	21.6489	60.3607	11.2032	80.4972	24.4643	32.1773	9.507	50.4288	--	--
598.7	21.8179	--	11.3622	--	24.1137	32.2495	9.52897	50.654	--	--
598.8	21.9078	60.2599	11.2805	78.4676	24.0135	31.9258	9.45342	50.5801	--	--
598.9	21.7098	--	11.0806	--	24.5179	31.6219	9.43709	50.1343	--	--
599	21.7843	59.5574	11.054	79.8848	24.3802	31.8451	9.37299	50.4316	--	--
599.1	21.9616	--	11.2414	--	24.1621	31.6956	9.29014	50.6864	--	--
599.2	21.9539	60.0672	11.1548	79.8191	24.4158	31.1792	9.34589	50.5979	--	--
599.3	21.8337	--	11.063	--	24.3825	31.5486	9.40677	50.6356	--	--
599.4	21.8867	60.4606	11.2297	80.0669	24.1814	31.7325	9.43857	50.2392	--	--
599.5	21.9989	--	11.2452	--	24.021	31.7773	9.44181	50.9228	--	--
599.6	22.1456	61.1934	11.1895	79.7331	24.1304	32.0013	9.35112	50.9391	--	--
599.7	22.1542	--	11.117	--	24.374	31.7254	9.41092	50.6959	--	--
[truncated: 2,003 more rows]
