# Supplementary material for: Aqueous synthesis of highly functional, hydrophobic, and chemically recyclable cellulose nanomaterials through oxime ligation
Source: Nat Commun. 2022 Nov 14;13:6924. doi: 10.1038/s41467-022-34697-5 (PMC9663568; doi:10.1038/s41467-022-34697-5)
Supplement: Supplementary file 3 — Source Data [file 41467_2022_34697_MOESM3_ESM.zip › Source data file Table 1..xlsx]

## Sheet: CNF
Tensile Stress, MPa	Strain, %	Young's Modulus, GPa	Tensile Stress average, Mpa	Strain average, %	Young's Modulus average, GPa	Tensile Stress standard deviation, MPa	Strain standard deviation, %	Young's Modulus standard deviation, GPa
301	5.3	13.75	270.333	5.2	11.9167	22	0.454606	1.29636
257	5.7	11
253	4.6	11

## Sheet: DA-CNF(2.6)
Tensile Stress, MPa	Strain, %	Young's Modulus, GPa	Tensile Stress average, Mpa	Strain average, %	Young's Modulus average, GPa	Tensile Stress standard deviation, MPa	Strain standard deviation, %	Young's Modulus standard deviation, GPa
214	4.1	12.9	197.167	3.6	13.8	10.8998	1	0.931665
202	3.2	13.6
186	2.5	15.6
204	4.9	13.4
182	4.6	13.5
195	2.3

## Sheet: DA-CNF(3.2)
Tensile Stress, MPa	Strain, %	Young's Modulus, GPa	Tensile Stress average, Mpa	Strain average, %	Young's Modulus average, GPa	Tensile Stress standard deviation, MPa	Strain standard deviation, %	Young's Modulus standard deviation, GPa
182	2.4	15	179.818	2.08727	9.43705	0.557414	13.4964	1.38516
169	1.4	13.7
168	2.9	12.3
160	1.3	13.9
184	1.4	16.8
190	2.3	13.4
190	1.8	13.9
187	2.46	12.66
179	1.7	12.7
186	2.8	11.5
183	2.5	12.6

## Sheet: DA-CNF(4.8)
Tensile Stress, MPa	Strain, %	Young's Modulus, GPa	Tensile Stress average, MPa	Strain average, %	Young's Modulus average, Gpa	Tensile Stress standard deviation, MPa	Strain standard deviation, %	Young's Modulus standard deviation, GPa
135	2.4	7	142.667	2.48333	7.63333	5.18545	0.474049	0.821922
147	2.2	6.6
141	2.3	8.3
138	1.9	8.9
150	3.4	8
145	2.7	7
